# Supplementary material for: 3α-Dimethyl­amino-20-(N-methyl­acetamido)­pregn-5-ene
Source: Acta Crystallogr Sect E Struct Rep Online. 2011 Oct 12;67(Pt 11):o2918. doi: 10.1107/S160053681103964X (PMC3247332; doi:10.1107/S160053681103964X)
Supplement: Supplementary file 2 [file e-67-o2918-Isup2.hkl]

# 
# h,k,l, Fc-squared, Fo-squared, sigma(Fo-squared) and status flag 
# 
data_I
_shelx_title ' a in P2(1)2(1)2(1)' 
_shelx_refln_list_code          4 
_shelx_F_calc_maximum      170.26 
_exptl_crystal_F_000       888.00 
_reflns_d_resolution_high  0.8257 
 
loop_ 
 _symmetry_equiv_pos_as_xyz 
 'x, y, z' 
 '-x+1/2, -y, z+1/2' 
 '-x, y+1/2, -z+1/2' 
 'x+1/2, -y+1/2, -z' 
 
_cell_length_a     6.1649 
_cell_length_b    11.9489 
_cell_length_c    31.9824 
_cell_angle_alpha  90.000 
_cell_angle_beta   90.000 
_cell_angle_gamma  90.000 
 
_shelx_F_squared_multiplier     1.000 
 
loop_ 
 _refln_index_h 
 _refln_index_k 
 _refln_index_l 
 _refln_F_squared_calc 
 _refln_F_squared_meas 
 _refln_F_squared_sigma 
 _refln_observed_status 
   2   0   0     3167.83     3408.97     74.52 o 
   4   0   0     1360.52     1356.89     41.71 o 
   6   0   0      108.28      109.68      8.64 o 
   1   1   0    25285.42    26358.51    265.05 o 
   2   1   0     3590.53     3668.23     47.12 o 
   3   1   0      110.87      108.73      8.58 o 
   4   1   0      314.30      352.94     10.74 o 
   5   1   0      241.08      222.03      8.65 o 
   6   1   0       32.67       27.55      4.66 o 
   7   1   0        3.29        6.49      3.33 o 
   0   2   0    21257.38    22079.93    308.38 o 
   1   2   0      416.13      373.98      5.45 o 
   2   2   0       30.10       26.59      2.47 o 
   3   2   0       14.57       20.69      3.40 o 
   4   2   0       34.64       45.39      4.91 o 
   5   2   0       49.85       38.69      4.58 o 
   6   2   0       37.67       34.19      6.85 o 
   7   2   0       17.69       14.06      7.76 o 
   1   3   0     1001.49      993.44     15.34 o 
   2   3   0      411.83      380.58      6.72 o 
   3   3   0      623.45      548.65     10.76 o 
   4   3   0       20.36       29.87      3.56 o 
   5   3   0       44.24       51.15      4.98 o 
   6   3   0       10.54        8.26      4.04 o 
   7   3   0        0.16        3.40      7.60 o 
   0   4   0      563.00      659.45     14.29 o 
   1   4   0      545.59      618.32      9.84 o 
   2   4   0       81.50       80.85      3.88 o 
   3   4   0      161.98      154.82     11.10 o 
   4   4   0      127.56      133.71      6.38 o 
   5   4   0       73.72       69.43      8.70 o 
   6   4   0       28.45       28.26      9.11 o 
   7   4   0        6.82        5.89      8.05 o 
   1   5   0        4.43        3.54      3.03 o 
   2   5   0      104.06      102.53      4.57 o 
   3   5   0       28.50       32.96      3.16 o 
   4   5   0       10.96        6.88      2.91 o 
   5   5   0       10.81       12.05      5.84 o 
   6   5   0       16.38       11.34      6.96 o 
   7   5   0        0.01        6.29      6.79 o 
   0   6   0     2205.84     2221.86     38.96 o 
   1   6   0      534.16      551.08     13.61 o 
   2   6   0       75.74       63.54      4.07 o 
   3   6   0        0.57        1.51      2.24 o 
   4   6   0      109.41       98.44      7.04 o 
   5   6   0      302.13      290.85     22.85 o 
   6   6   0       94.73      109.65     13.36 o 
   1   7   0      222.43      203.57      6.51 o 
   2   7   0       31.70       35.53      3.70 o 
   3   7   0        9.50       13.66      3.29 o 
   4   7   0       14.65       16.18      6.38 o 
   5   7   0      180.22      157.70     14.62 o 
   6   7   0       37.61       37.19      9.26 o 
   0   8   0      966.62      940.38     40.19 o 
   1   8   0       27.69       31.02      3.73 o 
   2   8   0      118.26      116.91      5.93 o 
   3   8   0      346.73      328.47     15.46 o 
   4   8   0       45.08       53.25      8.86 o 
   5   8   0       69.79       75.34     11.55 o 
   6   8   0        0.03        0.80      7.45 o 
   1   9   0      435.73      409.12     10.68 o 
   2   9   0      844.35      800.29     21.67 o 
   3   9   0       44.96       40.51      5.81 o 
   4   9   0      156.97      143.20     16.08 o 
   5   9   0        1.53       -1.09      7.67 o 
   0  10   0     2883.94     2793.39     52.28 o 
   1  10   0      266.54      264.41      9.11 o 
   2  10   0      485.59      468.04     17.80 o 
   3  10   0       34.54       36.84      5.97 o 
   4  10   0       49.19       60.02     10.29 o 
   5  10   0        5.55        6.72      6.45 o 
   1  11   0      565.78      540.74     24.12 o 
   2  11   0      160.88      122.10      9.09 o 
   3  11   0        0.01       -4.23      5.18 o 
   4  11   0        0.03        2.98      6.39 o 
   0  12   0        1.54       10.10      5.26 o 
   1  12   0        3.97        4.40      4.33 o 
   2  12   0       42.31       45.86      8.58 o 
   3  12   0        2.51        2.09      7.95 o 
   4  12   0        2.39        3.57      6.78 o 
   1  13   0        3.29        5.94      4.51 o 
   2  13   0       57.88       64.03     16.47 o 
   3  13   0        2.00       -2.90      6.55 o 
   0  14   0       19.31       12.28      8.89 o 
   1  14   0        1.22      -12.41      9.22 o 
   1   0   1     1716.26     1689.50     26.49 o 
   2   0   1     1214.12     1240.88     22.84 o 
   3   0   1      576.30      616.87     15.81 o 
   4   0   1       80.91       93.64      7.93 o 
   5   0   1       55.41       64.64      7.81 o 
   6   0   1        2.30        3.27      3.00 o 
   7   0   1      117.85      102.64      8.03 o 
   0   1   1        5.12        3.06      0.60 o 
   1   1   1    28988.56    29317.83    220.34 o 
   2   1   1     4460.01     4569.52     44.14 o 
   3   1   1      581.01      650.54     10.46 o 
   4   1   1       55.78       57.16      3.74 o 
   5   1   1       65.80       60.12      4.02 o 
   6   1   1       33.80       32.57      3.31 o 
   7   1   1       11.41        9.24      2.39 o 
   0   2   1    22017.35    22850.26    225.62 o 
   1   2   1     7214.77     7104.08     46.40 o 
   2   2   1      992.08     1103.38     11.43 o 
   3   2   1     2928.15     3075.43     27.98 o 
   4   2   1       36.85       41.44      2.80 o 
   5   2   1       38.52       35.38      3.36 o 
   6   2   1       32.31       34.02      3.43 o 
   7   2   1        0.67       -1.76      3.35 o 
   0   3   1     1399.00     1620.93     18.86 o 
   1   3   1      309.27      328.77      4.28 o 
   2   3   1      267.31      289.75      4.03 o 
   3   3   1      901.02     1004.40     11.23 o 
   4   3   1      194.42      200.33      5.05 o 
   5   3   1      108.55      122.24      4.86 o 
   6   3   1        7.96        8.37      2.84 o 
   7   3   1        3.84        4.95      4.67 o 
   0   4   1      199.02      173.00      4.71 o 
   1   4   1     1380.76     1447.50     12.91 o 
   2   4   1      379.95      368.72      4.85 o 
   3   4   1      247.40      225.59      4.76 o 
   4   4   1        7.81        6.74      1.90 o 
   5   4   1       29.76       23.33      3.23 o 
   6   4   1       42.75       48.43      6.22 o 
   7   4   1        8.93        5.35      5.04 o 
   0   5   1      134.78      146.74      4.78 o 
   1   5   1       39.96       47.09      2.30 o 
   2   5   1     2222.42     2123.37     18.84 o 
   3   5   1       28.53       32.31      2.40 o 
   4   5   1       58.76       59.76      3.49 o 
   5   5   1       39.30       38.88      4.69 o 
   6   5   1       58.20       52.79      6.67 o 
   7   5   1       12.43       14.17      6.77 o 
   0   6   1       22.91       42.21      3.51 o 
   1   6   1       30.18       29.30      2.15 o 
   2   6   1      113.85      114.56      3.59 o 
   3   6   1       94.57       92.14      3.63 o 
   4   6   1       85.78       79.30      4.28 o 
   5   6   1       43.10       38.17      7.88 o 
   6   6   1       21.85       21.02      5.78 o 
   0   7   1       16.79       11.96      2.65 o 
   1   7   1      283.08      276.64      5.35 o 
   2   7   1      341.27      318.29      6.52 o 
   3   7   1       51.77       63.78      3.34 o 
   4   7   1      241.57      254.06     11.20 o 
   5   7   1        6.31        4.82      5.38 o 
   6   7   1       49.67       45.67      7.01 o 
   0   8   1       32.74       31.07      3.74 o 
   1   8   1      453.44      432.98      7.21 o 
   2   8   1      325.89      318.26      6.25 o 
   3   8   1      742.81      702.23     13.61 o 
   4   8   1       62.81       73.39      5.97 o 
   5   8   1       71.52       81.00      8.26 o 
   6   8   1       10.08       10.20      6.70 o 
   0   9   1      179.59      186.32      7.47 o 
   1   9   1     1167.45     1083.80     13.06 o 
   2   9   1       49.32       55.02      3.82 o 
   3   9   1        1.92        2.10      3.25 o 
   4   9   1        5.75        5.32      4.28 o 
   5   9   1        5.12       -6.22      4.15 o 
   0  10   1       85.03       92.45      9.39 o 
   1  10   1       62.84       57.82      3.79 o 
   2  10   1      115.14      116.87      6.02 o 
   3  10   1       92.12       87.78      6.45 o 
   4  10   1       18.71       19.80      5.31 o 
   5  10   1        6.36        9.78      5.38 o 
   0  11   1      101.25       89.10      6.50 o 
   1  11   1      461.63      438.81     10.37 o 
   2  11   1        0.23        2.88      2.72 o 
   3  11   1        8.90        9.11      4.82 o 
   4  11   1       29.32       34.00      6.48 o 
   0  12   1      219.95      205.10     10.96 o 
   1  12   1       66.89       70.75      5.11 o 
   2  12   1      107.28      123.15      7.62 o 
   3  12   1       65.50       71.77      7.90 o 
   4  12   1        5.21        9.83      6.49 o 
   0  13   1        0.01        5.64      9.49 o 
   1  13   1       20.07       20.55      3.90 o 
   2  13   1       22.58       24.44      5.71 o 
   3  13   1       16.65       16.99      5.83 o 
   0  14   1       53.56       51.13      9.30 o 
   1  14   1       21.46       30.24      9.03 o 
   0   0   2     4014.78       -0.38      0.25 o 
   1   0   2      128.76      129.84      4.36 o 
   2   0   2     7062.35     7429.52    107.65 o 
   3   0   2      797.54      955.17     23.25 o 
   4   0   2       31.70       21.05      8.87 o 
   5   0   2      127.96      110.07      6.69 o 
   6   0   2      120.36      137.91      8.26 o 
   7   0   2        0.01       -4.06      3.70 o 
   0   1   2       20.44       19.99      1.00 o 
   1   1   2     3351.40     3338.77     26.83 o 
   2   1   2      965.52      960.52     11.09 o 
   3   1   2     2780.58     3059.27     29.92 o 
   4   1   2       99.79      106.69      4.76 o 
   5   1   2       93.34       94.43      4.80 o 
   6   1   2       26.80       33.61      2.94 o 
   7   1   2       33.92       30.59      3.96 o 
   0   2   2     1178.77     1139.10     15.12 o 
   1   2   2     1224.46     1165.96      8.83 o 
   2   2   2     2155.78     2259.82     20.31 o 
   3   2   2     1893.17     2074.39     20.36 o 
   4   2   2      122.91      133.55      4.43 o 
   5   2   2       73.57       66.45      3.92 o 
   6   2   2       34.75       37.03      3.60 o 
   7   2   2       46.23       63.62      5.56 o 
   0   3   2     1114.86     1169.67     14.41 o 
   1   3   2     2887.04     2867.11     21.20 o 
   2   3   2      720.19      743.18      8.13 o 
   3   3   2      472.91      495.36      7.15 o 
   4   3   2       27.05       21.95      2.33 o 
   5   3   2      129.11      144.37      5.18 o 
   6   3   2        6.52        7.12      3.28 o 
   7   3   2        3.90        2.68      4.61 o 
   0   4   2     2839.31     3001.16     33.30 o 
   1   4   2      958.07      980.28      9.58 o 
   2   4   2       97.60      113.20      4.55 o 
   3   4   2      207.81      257.52      5.11 o 
   4   4   2       53.72       69.19      3.54 o 
   5   4   2       22.43       15.26      3.21 o 
   6   4   2       10.49        8.15      3.68 o 
   7   4   2        3.51       -0.30      4.75 o 
   0   5   2      686.72      728.57     11.56 o 
   1   5   2      366.48      352.35      5.26 o 
   2   5   2        1.52        6.00      1.55 o 
   3   5   2      179.74      168.74      4.16 o 
   4   5   2       34.90       32.29      3.08 o 
   5   5   2       11.39       10.46      3.47 o 
   6   5   2       17.47       17.37      5.24 o 
   0   6   2      795.88      815.72     13.20 o 
   1   6   2      744.34      746.36      8.84 o 
   2   6   2      109.23      109.37      3.50 o 
   3   6   2       11.77       10.33      2.04 o 
   4   6   2      183.49      173.31      6.75 o 
   5   6   2      128.09      148.55      9.73 o 
   6   6   2       37.51       44.95      6.94 o 
   0   7   2        0.46        0.86      2.98 o 
   1   7   2      192.24      194.95      4.52 o 
   2   7   2      127.04      111.79      3.85 o 
   3   7   2      108.69      101.16      5.16 o 
   4   7   2        0.47        5.61      3.66 o 
   5   7   2      184.22      192.76     11.28 o 
   6   7   2        3.76       -0.01      4.67 o 
   0   8   2      102.29       99.89      5.47 o 
   1   8   2       36.22       34.04      2.72 o 
   2   8   2       65.27       66.36      3.38 o 
   3   8   2       24.01       21.00      2.97 o 
   4   8   2      160.40      162.04      8.29 o 
   5   8   2       13.08       13.89      5.04 o 
   6   8   2       10.51        6.71      5.16 o 
   0   9   2      109.84      105.13      6.07 o 
   1   9   2      327.37      306.24      9.72 o 
   2   9   2      221.13      216.69      6.26 o 
   3   9   2      161.90      166.87      6.82 o 
   4   9   2        8.42        4.56      3.34 o 
   5   9   2       29.13       31.51      6.40 o 
   0  10   2      504.24      498.21     17.00 o 
   1  10   2      239.33      219.19      5.91 o 
   2  10   2      360.81      330.06     10.22 o 
   3  10   2       98.86       97.67      6.75 o 
   4  10   2       11.01        7.88      4.63 o 
   5  10   2       18.96       16.29      5.80 o 
   0  11   2       72.30       66.44      5.88 o 
   1  11   2      271.08      256.96      7.32 o 
   2  11   2       47.47       51.72      4.66 o 
   3  11   2       25.01       19.35      5.18 o 
   4  11   2        0.08        2.15      4.50 o 
   0  12   2       16.54       13.00      4.67 o 
   1  12   2        4.58        0.10      2.79 o 
   2  12   2       32.17       36.92      4.94 o 
   3  12   2       24.74       20.68      5.59 o 
   4  12   2        2.50        9.70      5.42 o 
   0  13   2       16.83       13.52      6.41 o 
   1  13   2       21.22       38.46      5.55 o 
   2  13   2       45.60       46.66      6.63 o 
   3  13   2        3.95        6.49      5.15 o 
   0  14   2       21.72       23.25     14.38 o 
   1  14   2       25.65       25.14      6.40 o 
   1   0   3     3512.87     3360.73     38.24 o 
   2   0   3     2238.04     2388.87     38.90 o 
   3   0   3      497.67      431.58     10.38 o 
   4   0   3      412.81      451.28     12.05 o 
   5   0   3        6.53        8.47      3.77 o 
   6   0   3       21.35       16.97      4.98 o 
   7   0   3       49.20       43.56      5.08 o 
   0   1   3      286.06      260.76      7.09 o 
   1   1   3     2180.09     2153.78     18.11 o 
   2   1   3     1019.50     1082.03     12.19 o 
   3   1   3      683.07      730.42     11.82 o 
   4   1   3      337.62      340.54      7.89 o 
   5   1   3       17.28       13.27      2.70 o 
   6   1   3       29.40       26.81      2.96 o 
   7   1   3        6.60        3.00      3.00 o 
   0   2   3     1993.29     2118.67     22.97 o 
   1   2   3     5498.79     5514.31     43.07 o 
   2   2   3       55.10       59.84      2.28 o 
   3   2   3      477.71      583.29      9.63 o 
   4   2   3      278.31      285.95      8.06 o 
   5   2   3      222.48      219.96      5.99 o 
   6   2   3       14.48       11.29      2.77 o 
   7   2   3        3.55        8.54      3.32 o 
   0   3   3      397.77      456.99      7.25 o 
   1   3   3      108.98      114.23      2.04 o 
   2   3   3      780.85      780.68      7.97 o 
   3   3   3      649.84      649.85      8.89 o 
   4   3   3      165.66      156.76      6.35 o 
   5   3   3       96.89      101.44      5.01 o 
   6   3   3       12.46       11.05      3.49 o 
   7   3   3        3.93        2.54      4.63 o 
   0   4   3      149.96      153.07      4.42 o 
   1   4   3     1250.74     1327.13     12.08 o 
   2   4   3      382.30      423.34      5.93 o 
   3   4   3      112.39      127.67      3.77 o 
   4   4   3       73.84       76.41      3.63 o 
   5   4   3      101.51      103.06      6.21 o 
   6   4   3       65.62       69.91     10.10 o 
   7   4   3       27.58       32.90      6.48 o 
   0   5   3      669.23      652.89     10.87 o 
   1   5   3      197.47      197.27      5.63 o 
   2   5   3      359.17      379.73      5.68 o 
   3   5   3      118.16      119.34      3.98 o 
   4   5   3       87.33      101.13      5.02 o 
   5   5   3       66.01       73.73      5.88 o 
   6   5   3       14.86       16.87      8.02 o 
   0   6   3      761.14      857.99     13.68 o 
   1   6   3      332.21      349.80      5.63 o 
   2   6   3      231.24      242.72      4.78 o 
   3   6   3      113.22      124.53      3.86 o 
   4   6   3      277.64      266.42      7.96 o 
   5   6   3        6.77        9.71      4.33 o 
   6   6   3       20.29       25.27      5.93 o 
   0   7   3      303.00      312.08      7.98 o 
   1   7   3      125.04      134.71      3.95 o 
   2   7   3       18.76       24.50      2.28 o 
   3   7   3       14.90       11.16      2.63 o 
   4   7   3       84.60       88.82      6.19 o 
   5   7   3       26.33       28.60      5.63 o 
   6   7   3        6.68        7.39      4.92 o 
   0   8   3      354.77      404.73     10.83 o 
   1   8   3      142.85      132.46      4.26 o 
   2   8   3       80.41       93.40      3.81 o 
   3   8   3      142.08      127.64      6.27 o 
   4   8   3       18.26       18.99      3.96 o 
   5   8   3       36.88       39.73      6.32 o 
   6   8   3        4.05        4.86      4.91 o 
   0   9   3      219.51      230.23      8.15 o 
   1   9   3       29.64       30.62      2.82 o 
   2   9   3      404.05      368.04     10.32 o 
   3   9   3      129.44      136.25      8.33 o 
   4   9   3      140.89      137.81      8.14 o 
   5   9   3        9.62        2.65      4.64 o 
   0  10   3      133.50      131.03      7.02 o 
   1  10   3      102.89      105.06      5.07 o 
   2  10   3       43.11       43.52      3.83 o 
   3  10   3       23.05       22.95      3.96 o 
   4  10   3       30.00       34.18      5.83 o 
   5  10   3       17.14       11.94      5.69 o 
   0  11   3      200.18      194.41      8.54 o 
   1  11   3       25.95       27.83      3.44 o 
   2  11   3        7.59        7.66      3.41 o 
   3  11   3       21.63       16.28      5.72 o 
   4  11   3       15.24        8.09      6.77 o 
   0  12   3       15.99       16.19      5.07 o 
   1  12   3       40.59       36.47      4.21 o 
   2  12   3       13.21       12.18      4.21 o 
   3  12   3       32.02       24.63      5.86 o 
   4  12   3        6.39       -1.44      4.65 o 
   0  13   3       12.39       11.65      6.17 o 
   1  13   3        7.37       11.69      4.54 o 
   2  13   3       16.56       16.21      4.41 o 
   3  13   3       12.56       14.71      5.65 o 
   0  14   3        9.55       12.65      6.98 o 
   1  14   3        8.12       17.93      5.70 o 
   0   0   4     2591.61     2455.16     30.81 o 
   1   0   4       24.61       18.74      1.55 o 
   2   0   4      576.89      544.32     10.00 o 
   3   0   4        0.04        0.13      1.71 o 
   4   0   4      209.32      216.42      7.38 o 
   5   0   4      106.30       96.27      6.43 o 
   6   0   4        0.58       -0.28      3.70 o 
   7   0   4       13.89       16.70      3.96 o 
   0   1   4      150.33      173.82      3.12 o 
   1   1   4     1139.05     1165.83      9.96 o 
   2   1   4      672.74      686.23      8.88 o 
   3   1   4       53.39       59.32      3.21 o 
   4   1   4        7.67        8.10      2.18 o 
   5   1   4        8.92       10.57      2.41 o 
   6   1   4        5.09        4.76      2.36 o 
   7   1   4        6.22        3.09      2.91 o 
   0   2   4     2423.61     2432.82     27.11 o 
   1   2   4     1420.78     1373.34     13.73 o 
   2   2   4       60.18       65.77      2.81 o 
   3   2   4       23.14       29.48      2.27 o 
   4   2   4      144.33      148.65      5.40 o 
   5   2   4       12.97       18.36      3.00 o 
   6   2   4       23.16       24.52      3.07 o 
   7   2   4       42.57       43.86      5.02 o 
   0   3   4      354.06      346.21      6.18 o 
   1   3   4      559.82      541.90      6.28 o 
   2   3   4       90.09       87.36      2.88 o 
   3   3   4      332.28      352.19      6.25 o 
   4   3   4      250.40      284.39      5.91 o 
   5   3   4        4.13        4.70      2.26 o 
   6   3   4       40.72       44.08      5.23 o 
   7   3   4        3.76        5.51      4.76 o 
   0   4   4      780.35      853.97     12.15 o 
   1   4   4      544.45      545.09      6.33 o 
   2   4   4      291.98      287.75      4.37 o 
   3   4   4      565.17      567.13      7.56 o 
   4   4   4      323.87      293.80      6.07 o 
   5   4   4      131.23      146.16      6.71 o 
   6   4   4       34.16       30.95      4.59 o 
   7   4   4       11.00       15.86      5.65 o 
   0   5   4      680.28      644.20     11.63 o 
   1   5   4      623.91      689.49      7.91 o 
   2   5   4       88.40       92.37      2.84 o 
   3   5   4       25.93       28.85      2.39 o 
   4   5   4        9.21       12.54      2.58 o 
   5   5   4       93.19       92.06      5.90 o 
   6   5   4        0.21       -0.10      4.07 o 
   0   6   4      747.96      737.66     19.99 o 
   1   6   4      296.67      331.33      5.44 o 
   2   6   4      144.66      146.18      3.76 o 
   3   6   4      114.90      106.09      4.60 o 
   4   6   4       83.50       64.46      4.79 o 
   5   6   4       19.02       14.17      3.84 o 
   6   6   4        0.34       -1.56      4.42 o 
   0   7   4      164.96      178.20      6.22 o 
   1   7   4       88.55       93.12      3.43 o 
   2   7   4      212.57      207.31      4.70 o 
   3   7   4       50.91       52.63      3.58 o 
   4   7   4       96.23       99.55      5.93 o 
   5   7   4       62.25       55.27      6.90 o 
   6   7   4        9.05        6.91      5.42 o 
   0   8   4      375.25      338.41     10.73 o 
   1   8   4      270.53      256.79      5.48 o 
   2   8   4      236.76      229.05      6.00 o 
   3   8   4      231.14      232.00      6.57 o 
   4   8   4      123.41      110.91      7.26 o 
   5   8   4        8.24       10.80      5.24 o 
   6   8   4       33.46       30.59      6.49 o 
   0   9   4       48.95       65.78      5.21 o 
   1   9   4       53.73       52.95      3.59 o 
   2   9   4      145.08      137.49      5.43 o 
   3   9   4       18.92       19.14      3.80 o 
   4   9   4       21.72       26.20      4.69 o 
   5   9   4       14.65       13.78      7.28 o 
   0  10   4       48.84       45.25      5.07 o 
   1  10   4       18.24       24.10      3.12 o 
   2  10   4       30.78       30.81      3.59 o 
   3  10   4       16.76       12.90      3.85 o 
   4  10   4        3.27        0.60      4.69 o 
   5  10   4       11.26        0.62      4.86 o 
   0  11   4       83.12       75.36      6.05 o 
   1  11   4       21.31       21.67      3.07 o 
   2  11   4       52.84       74.78      9.07 o 
   3  11   4       26.89       24.04      4.49 o 
   4  11   4        0.38       -3.56      4.56 o 
   0  12   4        1.96        0.73      4.89 o 
   1  12   4        4.77        4.36      3.50 o 
   2  12   4       18.25       15.15      4.03 o 
   3  12   4        3.82        9.34      4.84 o 
   4  12   4        0.49       -9.19      6.13 o 
   0  13   4        6.05        8.14      4.49 o 
   1  13   4        2.41        1.40      4.31 o 
   2  13   4       26.69       27.07      4.91 o 
   3  13   4        1.24       -2.37      4.75 o 
   0  14   4       22.67       16.35      9.86 o 
   1  14   4       34.39       38.45      7.94 o 
   1   0   5     5347.53     5300.42     55.60 o 
   2   0   5        0.96       -0.79      2.18 o 
   3   0   5      221.52      215.67      6.41 o 
   4   0   5      479.98      504.66     11.50 o 
   5   0   5        0.03       -2.25      2.67 o 
   6   0   5       86.79       68.70      6.24 o 
   7   0   5       10.86       18.03      5.39 o 
   0   1   5      908.69      833.42      9.61 o 
   1   1   5      728.78      710.13      7.06 o 
   2   1   5     2067.13     2188.23     19.66 o 
   3   1   5       60.78       65.49      3.02 o 
   4   1   5       25.26       24.56      2.45 o 
   5   1   5       19.93       23.22      2.76 o 
   6   1   5       26.52       29.70      3.33 o 
   7   1   5        7.06        7.06      3.58 o 
   0   2   5      760.36      758.71     11.57 o 
   1   2   5     4479.35     4455.36     39.23 o 
   2   2   5      120.85      134.55      3.50 o 
   3   2   5      125.05      126.20      4.33 o 
   4   2   5       82.30       89.94      4.02 o 
   5   2   5      228.00      223.14      5.91 o 
   6   2   5        9.73        7.28      2.56 o 
   7   2   5       18.01       11.03      3.72 o 
   0   3   5     2722.26     2822.26     35.25 o 
   1   3   5      153.93      155.23      3.13 o 
   2   3   5       17.66       18.41      1.62 o 
   3   3   5        7.11        6.58      1.80 o 
   4   3   5       37.21       37.92      3.29 o 
   5   3   5       13.14       22.14      3.38 o 
   6   3   5        8.95       10.15      3.28 o 
   7   3   5        6.68        4.99      3.44 o 
   0   4   5      527.47      542.95      8.94 o 
   1   4   5     1029.29     1068.51     11.37 o 
   2   4   5       70.50       76.91      2.92 o 
   3   4   5      118.40      122.64      3.44 o 
   4   4   5       67.64       72.53      3.97 o 
   5   4   5      138.36      129.45      6.47 o 
   6   4   5       57.95       70.87      6.20 o 
   7   4   5        8.87       13.66      5.44 o 
   0   5   5       51.13       50.64      3.38 o 
   1   5   5      212.13      189.18      3.69 o 
   2   5   5       12.13        6.74      1.65 o 
   3   5   5       40.66       47.24      2.79 o 
   4   5   5      764.94      743.57     13.07 o 
   5   5   5       61.95       66.10      5.17 o 
   6   5   5       19.14       23.86      5.63 o 
   0   6   5      760.41      726.42     12.44 o 
   1   6   5     1226.87     1322.47     13.16 o 
   2   6   5       58.69       63.29      3.14 o 
   3   6   5       75.40       78.08      4.28 o 
   4   6   5       56.05       52.37      4.64 o 
   5   6   5       53.42       43.13      5.07 o 
   6   6   5       22.15       23.81      5.96 o 
   0   7   5      659.34      732.89     13.13 o 
   1   7   5      518.01      537.57      7.62 o 
   2   7   5       50.65       45.69      2.66 o 
   3   7   5        9.44        8.32      2.34 o 
   4   7   5      134.12      132.83      6.04 o 
   5   7   5       47.64       43.58      6.36 o 
   6   7   5        9.31        6.68      4.69 o 
   0   8   5      488.90      512.89     11.19 o 
   1   8   5       12.12       16.03      2.25 o 
   2   8   5      130.48      136.50      5.05 o 
   3   8   5      173.89      158.46      6.59 o 
   4   8   5        9.31       10.60      3.53 o 
   5   8   5       25.21       22.32      8.13 o 
   6   8   5        8.60        7.54      5.19 o 
   0   9   5       69.86       81.98      6.10 o 
   1   9   5      135.24      114.56      4.35 o 
   2   9   5      181.46      181.14      5.96 o 
   3   9   5       24.61       26.35      3.84 o 
   4   9   5       10.16       15.06      3.99 o 
   5   9   5       31.40       33.43      6.51 o 
   0  10   5       26.33       23.91      4.03 o 
   1  10   5       83.19       78.36      5.05 o 
   2  10   5       39.14       43.43      4.29 o 
   3  10   5       38.88       41.64      4.89 o 
   4  10   5        2.10        7.48      3.91 o 
   5  10   5       17.41       22.93      6.12 o 
   0  11   5       12.40       15.49      4.51 o 
   1  11   5        8.12        7.82      2.73 o 
   2  11   5        1.60        2.66      3.14 o 
   3  11   5       14.85        9.27      3.66 o 
   4  11   5       11.77       13.44      7.25 o 
   0  12   5        3.58        8.31      4.27 o 
   1  12   5        4.60        6.74      3.06 o 
   2  12   5        3.07        3.16      3.42 o 
   3  12   5        2.23        7.69      4.01 o 
   4  12   5        0.71       -6.63      4.73 o 
   0  13   5        0.48       -2.54      3.86 o 
   1  13   5       38.05       47.87      6.28 o 
   2  13   5       12.38       18.57      4.56 o 
   3  13   5        4.84        4.32      5.47 o 
   0  14   5        2.80       19.87     11.04 o 
   1  14   5       23.39       31.44      9.34 o 
   0   0   6     1063.40     1019.08     14.62 o 
   1   0   6      905.39      886.19     14.27 o 
   2   0   6       32.44       38.71      3.79 o 
   3   0   6       23.90       26.78      2.99 o 
   4   0   6       20.95       26.84      3.46 o 
   5   0   6      141.81      144.11      8.54 o 
   6   0   6      118.37      117.37      7.82 o 
   7   0   6       21.12       21.98      7.85 o 
   0   1   6     1365.99     1361.28     14.73 o 
   1   1   6     3084.98     3078.60     22.51 o 
   2   1   6     1409.56     1435.18     13.97 o 
   3   1   6      236.67      209.85      4.67 o 
   4   1   6       70.12       80.05      3.87 o 
   5   1   6       19.74       15.41      2.51 o 
   6   1   6       26.78       21.80      3.16 o 
   7   1   6       13.44       10.99      3.17 o 
   0   2   6     8609.89     8464.65    165.16 o 
   1   2   6      939.66      933.86     10.86 o 
   2   2   6       46.85       42.15      2.81 o 
   3   2   6       38.81       33.90      3.54 o 
   4   2   6       30.42       40.85      2.99 o 
   5   2   6       95.35       79.77      4.42 o 
   6   2   6      172.77      168.53      7.00 o 
   7   2   6        0.65        0.04      3.94 o 
   0   3   6       82.67       68.27      3.28 o 
   1   3   6     1539.95     1602.05     13.89 o 
   2   3   6      361.62      382.66      5.81 o 
   3   3   6       18.57       21.82      1.98 o 
   4   3   6       71.22       88.63      5.67 o 
   5   3   6       76.05       61.27      4.26 o 
   6   3   6        5.18        3.47      3.09 o 
   7   3   6        2.63       10.65      3.62 o 
   0   4   6      277.22      254.89      5.84 o 
   1   4   6     5310.15     5743.07     46.35 o 
   2   4   6     1168.34     1146.80     14.42 o 
   3   4   6      155.37      157.75      4.27 o 
   4   4   6        6.83        7.15      2.20 o 
   5   4   6      271.13      270.01      8.59 o 
   6   4   6       17.10       14.40      3.92 o 
   7   4   6        3.86        3.96      4.87 o 
   0   5   6     6008.26     6807.82     71.64 o 
   1   5   6      110.95      128.68      3.08 o 
   2   5   6      895.78      920.53     10.68 o 
   3   5   6      141.36      142.96      4.35 o 
   4   5   6       26.51       34.68      4.07 o 
   5   5   6       11.47        8.94      3.11 o 
   6   5   6       22.85       20.19      4.62 o 
   0   6   6     1492.97     1604.65     21.47 o 
   1   6   6      428.47      466.56      6.64 o 
   2   6   6      125.44      132.70      4.32 o 
   3   6   6       30.53       29.63      3.11 o 
   4   6   6       68.58       66.88      5.01 o 
   5   6   6      198.61      193.35      8.98 o 
   6   6   6        6.29       10.24      4.92 o 
   0   7   6      827.89      878.80     24.16 o 
   1   7   6      492.37      471.30      7.10 o 
   2   7   6      185.92      178.25      5.19 o 
   3   7   6      277.00      247.64      6.31 o 
   4   7   6      140.93      143.90      6.30 o 
   5   7   6       54.64       47.41      6.54 o 
   6   7   6       11.73       17.57      5.44 o 
   0   8   6       33.40       31.36      3.82 o 
   1   8   6       61.14       57.44      3.47 o 
   2   8   6       76.70       75.80      4.53 o 
   3   8   6        6.64        2.71      2.66 o 
   4   8   6      284.77      259.99      8.69 o 
   5   8   6       45.83       58.42      7.22 o 
   6   8   6       15.03       15.55      8.53 o 
   0   9   6       23.48       19.92      3.55 o 
   1   9   6        5.02        3.13      2.22 o 
   2   9   6       17.58       18.56      2.80 o 
   3   9   6       50.40       59.91      5.78 o 
   4   9   6       37.29       47.98      5.51 o 
   5   9   6        1.37        0.26      5.37 o 
   0  10   6       56.51       47.83      4.93 o 
   1  10   6      117.91      105.59      5.07 o 
   2  10   6       26.64       26.88      3.83 o 
   3  10   6       62.89       74.26      6.20 o 
   4  10   6       49.73       48.46      5.67 o 
   5  10   6       22.13       13.07      5.57 o 
   0  11   6       32.09       27.87      6.82 o 
   1  11   6        5.43        2.53      2.43 o 
   2  11   6        2.28        6.59      3.18 o 
   3  11   6        1.24        1.11      3.33 o 
   4  11   6        3.79        1.06      4.52 o 
   0  12   6       48.68       48.35      6.52 o 
   1  12   6        0.35       -0.52      4.26 o 
   2  12   6        6.60        7.86      3.59 o 
   3  12   6       12.08       13.80      4.41 o 
   4  12   6        0.53        2.56      4.72 o 
   0  13   6       13.71       26.10      5.55 o 
   1  13   6        0.05        1.26      3.97 o 
   2  13   6        1.91        0.81      3.69 o 
   3  13   6       17.02       21.78      6.05 o 
   0  14   6       42.12       61.60     14.47 o 
   1  14   6       38.33       40.61      6.37 o 
   1   0   7     1968.14     1790.18     33.50 o 
   2   0   7      952.19      918.34     13.62 o 
   3   0   7      127.55      131.38      5.28 o 
   4   0   7      141.03      149.58      6.61 o 
   5   0   7      107.44      105.86      8.56 o 
   6   0   7       34.59       37.71      5.76 o 
   7   0   7        4.57        5.94      5.37 o 
   0   1   7      213.40      184.65      4.59 o 
   1   1   7     2402.02     2389.29     18.79 o 
   2   1   7      987.98      934.54      9.71 o 
   3   1   7       78.66       75.17      3.11 o 
   4   1   7      453.63      450.34      7.67 o 
   5   1   7       85.96       82.35      4.31 o 
   6   1   7       13.03       16.06      4.29 o 
   7   1   7        7.65        4.75      4.47 o 
   0   2   7     9341.58     9125.66     94.07 o 
   1   2   7      471.67      429.89      4.64 o 
   2   2   7      232.14      232.20      3.91 o 
   3   2   7      336.68      364.56      6.26 o 
   4   2   7      141.74      138.07      4.75 o 
   5   2   7        5.29        3.86      2.19 o 
   6   2   7       15.42       14.64      3.23 o 
   7   2   7        4.33        5.88      3.79 o 
   0   3   7      178.04      189.66     10.28 o 
   1   3   7      114.77      110.84      3.86 o 
   2   3   7     1275.15     1357.68     14.05 o 
   3   3   7      362.79      343.12      9.95 o 
   4   3   7       71.54       75.22      3.37 o 
   5   3   7        5.69        7.23      2.68 o 
   6   3   7       12.63       19.71      3.85 o 
   7   3   7       14.12       15.93      4.19 o 
   0   4   7     3146.41     3271.33     36.44 o 
   1   4   7     1938.96     2052.58     19.05 o 
   2   4   7      395.34      431.49      7.66 o 
   3   4   7      363.08      361.44      6.25 o 
   4   4   7      166.76      168.34      5.53 o 
   5   4   7       18.46       19.02      3.52 o 
   6   4   7        6.75        8.23      4.07 o 
   7   4   7       77.59       90.65      7.89 o 
   0   5   7      558.49      558.80      9.94 o 
   1   5   7       96.07       86.68      2.65 o 
   2   5   7       40.39       48.19      3.05 o 
   3   5   7      178.20      184.53      5.79 o 
   4   5   7      111.62      120.46      6.05 o 
   5   5   7       27.89       24.78      3.99 o 
   6   5   7        6.69        7.32      4.03 o 
   0   6   7        3.87        1.30      2.13 o 
   1   6   7     1708.98     1804.21     16.60 o 
   2   6   7       64.76       56.80      3.20 o 
   3   6   7       31.32       32.52      3.33 o 
   4   6   7      369.82      363.83      9.38 o 
   5   6   7       11.59        9.43      3.56 o 
   6   6   7        3.85        7.89      4.75 o 
   0   7   7       71.70       79.39      4.63 o 
   1   7   7       28.83       27.75      2.32 o 
   2   7   7      261.88      257.00      8.16 o 
   3   7   7      236.45      222.90      7.30 o 
   4   7   7       41.42       36.69      3.92 o 
   5   7   7       96.46      126.08     14.30 o 
   6   7   7       16.91       13.48      5.10 o 
   0   8   7      242.64      256.49      9.89 o 
   1   8   7       23.46       26.59      2.49 o 
   2   8   7      360.71      345.56      7.35 o 
   3   8   7      157.65      152.46      6.77 o 
   4   8   7       31.49       30.86      4.23 o 
   5   8   7       33.09       34.69      6.36 o 
   6   8   7       17.21       26.57      6.31 o 
   0   9   7       75.77       87.29      5.98 o 
   1   9   7       69.21       85.53      4.42 o 
   2   9   7       10.18       13.41      3.29 o 
   3   9   7      228.67      221.50     11.84 o 
   4   9   7      174.83      177.75      9.25 o 
   5   9   7       37.94       46.69      7.24 o 
   0  10   7       13.62       11.75      3.48 o 
   1  10   7       35.50       36.92      3.53 o 
   2  10   7       28.44       32.64      3.86 o 
   3  10   7       27.69       33.47      4.73 o 
   4  10   7       13.79       16.47      4.27 o 
   5  10   7        0.84       -1.00      5.60 o 
   0  11   7        9.06        8.94      4.13 o 
   1  11   7       23.48       21.81      3.46 o 
   2  11   7       30.23       31.37      4.05 o 
   3  11   7        2.20       -3.07      3.29 o 
   4  11   7       10.02       18.99      4.77 o 
   0  12   7       14.04       23.03      6.53 o 
   1  12   7        4.67        3.94      3.26 o 
   2  12   7       10.41       10.10      3.74 o 
   3  12   7       10.60       11.75      4.35 o 
   0  13   7       27.23       29.94      7.73 o 
   1  13   7        9.74        9.05      4.54 o 
   2  13   7       51.53       52.60      7.03 o 
   0  14   7       26.34       39.95     12.10 o 
   1  14   7       41.97       54.88      7.23 o 
   0   0   8    11602.23    11594.20    137.76 o 
   1   0   8      617.87      504.41      8.27 o 
   2   0   8      362.31      348.48      7.38 o 
   3   0   8      725.33      621.54     17.24 o 
   4   0   8      100.99      100.65      5.71 o 
   5   0   8        4.57        6.34      4.60 o 
   6   0   8       23.10       31.81      4.91 o 
   7   0   8        7.03        7.85      4.76 o 
   0   1   8     3133.45     3021.74     40.79 o 
   1   1   8      453.83      450.14      5.12 o 
   2   1   8      404.90      378.63      5.71 o 
   3   1   8      246.56      228.97      4.74 o 
   4   1   8       90.19       81.78      3.83 o 
   5   1   8      109.60      116.32      5.19 o 
   6   1   8        2.92        0.70      2.49 o 
   7   1   8        8.01       12.20      4.15 o 
   0   2   8     1973.11     2055.64     35.44 o 
   1   2   8     2035.30     2150.16     19.09 o 
   2   2   8      345.36      341.54      4.90 o 
   3   2   8       22.28       23.05      2.12 o 
   4   2   8      285.27      277.10      7.24 o 
   5   2   8       33.61       36.34      3.84 o 
   6   2   8        1.86        3.96      2.99 o 
   7   2   8       23.15       25.90      4.27 o 
   0   3   8      366.16      394.21     11.35 o 
   1   3   8      320.90      341.55      6.11 o 
   2   3   8      890.00      960.10     11.36 o 
   3   3   8       93.17       74.34      3.05 o 
   4   3   8      370.93      356.53      7.11 o 
   5   3   8       22.03       31.68      3.60 o 
   6   3   8       86.60       74.30      5.41 o 
   7   3   8       12.01       19.53      4.38 o 
   0   4   8      294.83      287.60      8.95 o 
   1   4   8      533.64      567.84      7.14 o 
   2   4   8      277.36      303.36      6.73 o 
   3   4   8      346.40      353.16      6.48 o 
   4   4   8      214.06      214.62      7.29 o 
   5   4   8      118.87      111.95      6.30 o 
   6   4   8       10.43       10.40      3.66 o 
   7   4   8        9.97        9.95      5.43 o 
   0   5   8       22.69       39.72      3.18 o 
   1   5   8     2368.83     2646.26     24.19 o 
   2   5   8      324.31      348.69      5.82 o 
   3   5   8      481.00      474.61      8.91 o 
   4   5   8       54.38       54.99      4.68 o 
   5   5   8       46.65       44.50      4.67 o 
   6   5   8      192.83      190.71     10.96 o 
   0   6   8     2302.69     2510.12     30.72 o 
   1   6   8       90.53       85.79      2.97 o 
   2   6   8      130.10      146.78      4.45 o 
   3   6   8      267.50      262.53      6.91 o 
   4   6   8      322.48      304.22      8.81 o 
   5   6   8       27.73       31.86      4.44 o 
   6   6   8       58.91       62.86      7.77 o 
   0   7   8       94.49       96.65      5.03 o 
   1   7   8      325.45      312.97      5.59 o 
   2   7   8       31.23       30.08      3.31 o 
   3   7   8      529.44      519.73     10.73 o 
   4   7   8      120.92      120.60      6.04 o 
   5   7   8       31.36       36.11      7.20 o 
   6   7   8       28.65       38.34      6.74 o 
   0   8   8       18.26       19.51      3.34 o 
   1   8   8       17.57       17.98      2.23 o 
   2   8   8      108.50      107.93      4.65 o 
   3   8   8       55.16       52.33      4.55 o 
   4   8   8      125.92      128.59      6.80 o 
   5   8   8       47.74       39.93      6.65 o 
   6   8   8        1.97        8.94      5.46 o 
   0   9   8       43.03       39.06      4.21 o 
   1   9   8       24.35       27.32      3.09 o 
   2   9   8       10.94       10.93      2.98 o 
   3   9   8       96.31       97.68      5.98 o 
   4   9   8        4.50        4.99      3.61 o 
   5   9   8        4.86        3.32      4.88 o 
   0  10   8       10.81        7.24      4.18 o 
   1  10   8       57.38       59.31      4.12 o 
   2  10   8       44.78       37.02      4.06 o 
   3  10   8       23.36       26.19      3.93 o 
   4  10   8       22.86       20.42      4.64 o 
   5  10   8       13.50       14.94      5.70 o 
   0  11   8        1.06        4.58      3.97 o 
   1  11   8       28.52       28.24      3.80 o 
   2  11   8        1.01       -2.48      2.72 o 
   3  11   8       26.94       20.63      4.45 o 
   4  11   8        3.80        2.31      3.93 o 
   0  12   8        8.31        4.64      4.33 o 
   1  12   8        4.66        5.53      3.51 o 
   2  12   8       32.21       38.60      5.15 o 
   3  12   8        8.30        8.53      4.20 o 
   0  13   8        0.50       -5.12     10.48 o 
   1  13   8       12.32       10.49      5.13 o 
   2  13   8        6.32        8.06      4.72 o 
   0  14   8        0.26      -11.60      7.73 o 
   1  14   8       17.06       24.28      6.52 o 
   1   0   9      114.25      113.34      3.53 o 
   2   0   9       16.65       13.58      2.13 o 
   3   0   9        0.86       -1.73      2.92 o 
   4   0   9        7.00        4.12      2.50 o 
   5   0   9      298.08      322.23     10.29 o 
   6   0   9       13.84       17.21      4.30 o 
   7   0   9        7.74        6.32      9.80 o 
   0   1   9     2437.80     2355.96     22.37 o 
   1   1   9      520.29      543.01      5.96 o 
   2   1   9      381.25      385.96      5.53 o 
   3   1   9       73.31       79.14      4.82 o 
   4   1   9       61.05       57.47      3.53 o 
   5   1   9      114.61      121.60      5.06 o 
   6   1   9       12.48        9.59      2.83 o 
   7   1   9       29.70       28.51      4.94 o 
   0   2   9       21.22       19.83      2.12 o 
   1   2   9     1806.80     1837.54     15.23 o 
   2   2   9      235.80      267.07      4.29 o 
   3   2   9      388.74      401.91      6.66 o 
   4   2   9      221.65      227.58      7.64 o 
   5   2   9      465.75      465.95      9.62 o 
   6   2   9       18.23       15.99      3.70 o 
   7   2   9        4.02        7.68      3.57 o 
   0   3   9      129.38      110.32      4.05 o 
   1   3   9     1912.73     2021.05     16.13 o 
   2   3   9      271.22      265.00      4.85 o 
   3   3   9       64.63       68.84      2.96 o 
   4   3   9      443.33      430.90      8.29 o 
   5   3   9       65.26       61.88      5.64 o 
   6   3   9       13.06       18.72      3.58 o 
   7   3   9        7.34       12.36      6.12 o 
   0   4   9     7740.73     8623.24     89.01 o 
   1   4   9     1153.49     1201.66     11.85 o 
   2   4   9      118.88      129.63      7.99 o 
   3   4   9      371.34      358.14      5.61 o 
   4   4   9      100.25      110.28      6.31 o 
   5   4   9      160.15      153.45      9.35 o 
   6   4   9       29.08       33.18      4.50 o 
   0   5   9      768.11      704.55     11.66 o 
   1   5   9     2357.24     2483.11     23.07 o 
   2   5   9      230.35      245.96      5.98 o 
   3   5   9       10.95        8.58      2.41 o 
   4   5   9      190.38      182.92      7.24 o 
   5   5   9       89.71       79.51      8.09 o 
   6   5   9       58.79       65.28      6.66 o 
   0   6   9     1510.60     1705.10     29.26 o 
   1   6   9       74.08       83.56      4.90 o 
   2   6   9      767.96      745.36     10.62 o 
   3   6   9       70.94       62.67      4.27 o 
   4   6   9       27.10       34.54      5.17 o 
   5   6   9      186.46      191.54      8.34 o 
   6   6   9        3.08        6.51      4.90 o 
   0   7   9       50.76       47.55      4.05 o 
   1   7   9      215.84      228.62      5.72 o 
   2   7   9      222.12      222.14      5.60 o 
   3   7   9      177.07      166.40      6.77 o 
   4   7   9        1.59       -0.50      3.86 o 
   5   7   9       34.75       46.98      5.29 o 
   6   7   9       24.01       15.65      6.18 o 
   0   8   9       56.16       47.27      4.27 o 
   1   8   9      156.64      146.69      5.13 o 
   2   8   9       16.96       14.95      3.03 o 
   3   8   9      189.66      191.62      8.71 o 
   4   8   9       54.70       58.78      5.12 o 
   5   8   9       16.23       14.40      5.26 o 
   0   9   9       13.53       11.70      3.24 o 
   1   9   9       67.46       69.85      4.56 o 
   2   9   9       99.29       83.59      5.19 o 
   3   9   9       16.03       16.13      3.28 o 
   4   9   9       47.25       47.84      6.63 o 
   5   9   9       11.61       12.06      5.40 o 
   0  10   9        0.63        5.93      3.74 o 
   1  10   9      233.35      219.86      7.50 o 
   2  10   9       29.50       32.96      3.95 o 
   3  10   9       51.88       55.47      4.96 o 
   4  10   9        7.39        2.66      3.75 o 
   5  10   9        7.03        9.15      5.33 o 
   0  11   9       47.20       44.11      6.71 o 
   1  11   9       19.51       25.53      4.67 o 
   2  11   9       40.38       48.00      4.82 o 
   3  11   9       22.91       26.14      4.65 o 
   4  11   9       11.70        9.35      5.54 o 
   0  12   9        9.99        4.41      5.93 o 
   1  12   9        4.30        3.78      3.51 o 
   2  12   9       11.93       13.14      4.36 o 
   3  12   9       19.05       28.02      6.00 o 
   0  13   9        8.35       15.33      6.71 o 
   1  13   9        8.64        2.74      4.26 o 
   2  13   9       64.89       75.26      8.16 o 
   0  14   9       38.81       53.63     10.13 o 
   0   0  10      163.85      160.75      5.36 o 
   1   0  10      826.85      751.41     11.41 o 
   2   0  10      346.12      315.80      7.86 o 
   3   0  10      122.87      116.47      9.04 o 
   4   0  10        4.35        2.53      2.56 o 
   5   0  10      265.60      243.33      9.25 o 
   6   0  10        9.57        6.20      4.25 o 
   7   0  10        2.55        0.60     10.80 o 
   0   1  10       13.86       15.30      1.77 o 
   1   1  10      296.46      295.59      4.02 o 
   2   1  10       80.76       88.94      2.86 o 
   3   1  10      439.11      437.78      6.87 o 
   4   1  10      435.14      416.61      8.30 o 
   5   1  10      132.13      126.93      5.15 o 
   6   1  10       31.38       30.15      3.75 o 
   7   1  10       24.81       28.98      4.98 o 
   0   2  10       43.63       49.05      3.00 o 
   1   2  10      191.91      168.07      2.96 o 
   2   2  10      644.76      668.53      7.44 o 
   3   2  10      226.67      229.13      4.79 o 
   4   2  10      730.76      765.01     12.36 o 
   5   2  10       50.75       47.90      3.93 o 
   6   2  10       86.22       82.94      5.94 o 
   7   2  10       11.22        6.48      3.78 o 
   0   3  10       18.28       18.78      2.33 o 
   1   3  10      448.42      461.03      6.00 o 
   2   3  10      185.37      199.22      4.27 o 
   3   3  10      285.43      260.18      5.11 o 
   4   3  10      117.32      125.62      4.53 o 
   5   3  10      112.40      113.94      6.33 o 
   6   3  10      152.71      153.24      9.27 o 
   7   3  10       15.45       19.32      4.27 o 
   0   4  10      684.93      758.60     11.89 o 
   1   4  10       21.27       21.18      1.68 o 
   2   4  10      294.91      331.97      7.35 o 
   3   4  10      359.30      387.48      6.79 o 
   4   4  10       19.80       20.38      4.12 o 
   5   4  10      100.11      105.75      6.81 o 
   6   4  10        9.81        8.58      3.35 o 
   0   5  10       10.64        7.97      2.21 o 
   1   5  10      930.95     1010.19     11.78 o 
   2   5  10       63.95       65.13      4.50 o 
   3   5  10      162.83      173.88      5.94 o 
   4   5  10      170.01      155.52      6.87 o 
   5   5  10       14.01       15.95      3.62 o 
   6   5  10       58.90       60.35      6.15 o 
   0   6  10      165.31      173.29     11.98 o 
   1   6  10       83.96       80.54      2.83 o 
   2   6  10       91.44       97.07      4.96 o 
   3   6  10      320.02      303.67      7.58 o 
   4   6  10       11.17        7.69      3.85 o 
   5   6  10       96.68       93.84      6.42 o 
   6   6  10       13.78        5.16      4.63 o 
   0   7  10      113.75      111.90      7.61 o 
   1   7  10      163.46      168.55      4.19 o 
   2   7  10      636.12      571.15     11.80 o 
   3   7  10      188.84      203.17      8.99 o 
   4   7  10      127.01      106.44      5.79 o 
   5   7  10        0.67       -2.65      3.99 o 
   6   7  10       64.51       70.50     10.29 o 
   0   8  10       66.29       74.38      8.01 o 
   1   8  10      154.02      144.16      5.09 o 
   2   8  10       68.74       64.28      4.65 o 
   3   8  10       24.54       21.84      3.51 o 
   4   8  10      105.96      101.26      8.58 o 
   5   8  10       20.90       16.96      6.26 o 
   0   9  10      146.00      154.01      6.97 o 
   1   9  10      156.52      158.64      5.64 o 
   2   9  10        6.99       12.53      3.03 o 
   3   9  10       49.27       43.26      4.54 o 
   4   9  10       15.45       15.66      3.91 o 
   5   9  10       50.30       50.73      7.03 o 
   0  10  10       78.68       92.47      7.62 o 
   1  10  10       16.20       15.24      3.26 o 
   2  10  10        6.38        4.43      2.92 o 
   3  10  10        8.22       11.74      3.73 o 
   4  10  10       22.34       21.29      5.49 o 
   5  10  10        1.04       -0.35      5.72 o 
   0  11  10       12.44       12.35      4.60 o 
   1  11  10       12.45       10.64      3.59 o 
   2  11  10       27.22       26.29      3.84 o 
   3  11  10       36.40       35.54      5.21 o 
   4  11  10        2.53       -1.55      3.99 o 
   0  12  10        7.74       10.21      5.70 o 
   1  12  10       50.27       55.94      5.72 o 
   2  12  10       23.81       29.20      4.75 o 
   3  12  10       14.22       20.63      4.61 o 
   0  13  10       30.32       37.04      8.37 o 
   1  13  10        4.65        1.73      4.02 o 
   2  13  10        3.47        0.67      4.54 o 
   1   0  11     1297.04     1223.62     14.98 o 
   2   0  11      149.17      152.28      5.13 o 
   3   0  11       24.64       32.69      3.71 o 
   4   0  11     1158.94     1209.87     20.31 o 
   5   0  11        4.70        2.18      3.04 o 
   6   0  11      102.10       89.04      8.52 o 
   7   0  11       22.32       24.65      9.96 o 
   0   1  11      145.70      150.96      5.54 o 
   1   1  11      417.01      417.52      5.11 o 
   2   1  11      108.51       98.57      3.05 o 
   3   1  11      426.86      445.69      6.98 o 
   4   1  11      193.58      175.30      5.13 o 
   5   1  11      241.36      232.47      6.52 o 
   6   1  11       15.06       13.89      4.29 o 
   7   1  11       68.56       69.18      6.79 o 
   0   2  11     1155.61     1103.20     14.26 o 
   1   2  11     1595.24     1608.61     14.08 o 
   2   2  11      438.08      456.09      6.75 o 
   3   2  11      497.31      465.48      7.41 o 
   4   2  11       53.27       57.31      3.48 o 
   5   2  11       73.33       78.77      5.35 o 
   6   2  11       15.02       15.71      3.64 o 
   7   2  11        8.51        3.78      3.98 o 
   0   3  11      189.97      206.73     10.15 o 
   1   3  11      171.59      175.18      3.56 o 
   2   3  11      594.02      667.68     10.59 o 
   3   3  11      348.77      367.28      6.14 o 
   4   3  11      142.11      144.47      5.67 o 
   5   3  11      190.06      187.64      7.87 o 
   6   3  11       34.11       47.15      5.55 o 
   0   4  11      448.96      410.83      7.44 o 
   1   4  11      137.49      145.21      3.43 o 
   2   4  11      116.13      127.48      5.07 o 
   3   4  11       16.63       20.96      3.06 o 
   4   4  11      602.05      565.73     12.47 o 
   5   4  11       90.14       92.14      6.74 o 
   6   4  11       15.12       11.93      3.70 o 
   0   5  11      449.15      448.52      9.47 o 
   1   5  11      178.58      166.74      4.57 o 
   2   5  11      331.64      314.85      6.96 o 
   3   5  11      291.23      279.78      7.10 o 
   4   5  11       75.63       73.55      5.94 o 
   5   5  11        0.53       -1.04      3.09 o 
   6   5  11       74.03       72.58      6.74 o 
   0   6  11      705.60      705.09     12.40 o 
   1   6  11      105.95      105.99      4.35 o 
   2   6  11       85.25       87.88      4.77 o 
   3   6  11       76.41       79.93      4.78 o 
   4   6  11       88.09       94.50      5.47 o 
   5   6  11      183.07      181.81      8.39 o 
   6   6  11       13.68        4.43      5.08 o 
   0   7  11       20.97       20.36      3.09 o 
   1   7  11       46.73       53.55      3.98 o 
   2   7  11      146.75      147.24      9.89 o 
   3   7  11      155.16      151.38      8.21 o 
   4   7  11        4.41        6.60      3.07 o 
   5   7  11       32.06       29.48      4.65 o 
   6   7  11       13.95        9.03      5.23 o 
   0   8  11      129.69      122.37      6.75 o 
   1   8  11       73.57       69.55      3.92 o 
   2   8  11       90.79       74.10      4.92 o 
   3   8  11      146.39      142.31      6.79 o 
   4   8  11       36.91       42.11      4.72 o 
   5   8  11       65.41       85.84      8.70 o 
   0   9  11        5.18        2.06      3.00 o 
   1   9  11       42.77       38.24      3.98 o 
   2   9  11      226.80      210.02      8.32 o 
   3   9  11       37.54       43.76      5.11 o 
   4   9  11       72.91       68.82      5.76 o 
   5   9  11       23.72       21.24      6.12 o 
   0  10  11       50.62       40.44      5.85 o 
   1  10  11      113.99      128.12      8.56 o 
   2  10  11       27.37       23.84      3.81 o 
   3  10  11       47.54       42.93      4.66 o 
   4  10  11       48.83       46.75      6.01 o 
   0  11  11       12.86       10.52      4.65 o 
   1  11  11       32.35       47.14      5.17 o 
   2  11  11       13.23        9.03      3.26 o 
   3  11  11       31.99       38.24      5.34 o 
   4  11  11        4.06        8.87      4.36 o 
   0  12  11        5.97        1.59      5.30 o 
   1  12  11        4.64       -2.06      4.34 o 
   2  12  11        3.47       12.06      4.13 o 
   3  12  11        4.78       -2.31      3.65 o 
   0  13  11        0.12       -0.76      5.40 o 
   1  13  11       14.69       13.00      4.70 o 
   2  13  11       21.78       36.90      6.37 o 
   0   0  12      372.13      421.49      9.58 o 
   1   0  12     3100.91     3149.22     32.62 o 
   2   0  12      746.90      884.15     16.36 o 
   3   0  12      619.76      608.23     12.06 o 
   4   0  12      211.20      209.89      7.97 o 
   5   0  12        0.62       -2.04      2.83 o 
   6   0  12      107.94       77.86     13.33 o 
   7   0  12        0.02        1.00      6.51 o 
   0   1  12       80.90       82.60      3.18 o 
   1   1  12      445.95      501.54      5.85 o 
   2   1  12      218.34      232.53      4.47 o 
   3   1  12     1501.05     1486.37     15.37 o 
   4   1  12      214.80      210.98      5.58 o 
   5   1  12      217.84      207.53      6.83 o 
   6   1  12       20.88       26.28      4.46 o 
   7   1  12       17.37       15.11      4.98 o 
   0   2  12     1537.79     1482.47     18.05 o 
   1   2  12      703.39      769.05      9.37 o 
   2   2  12     1059.79     1210.76     12.94 o 
   3   2  12       48.20       50.49      2.79 o 
   4   2  12      985.80      958.93     12.27 o 
   5   2  12      101.92      112.59      5.57 o 
   6   2  12       64.39       75.76      5.91 o 
   7   2  12        1.69       -1.17      3.72 o 
   0   3  12      217.37      242.34      6.34 o 
   1   3  12       17.69       19.71      1.73 o 
   2   3  12       41.60       35.35      2.35 o 
   3   3  12      166.79      165.09      5.09 o 
   4   3  12      623.38      602.51     16.12 o 
   5   3  12       29.32       26.86      3.93 o 
   6   3  12       92.31       99.33      6.74 o 
   0   4  12      482.42      474.87      9.50 o 
   1   4  12      256.47      256.56      4.34 o 
   2   4  12        7.92        6.35      2.24 o 
   3   4  12       90.79       95.58      5.15 o 
   4   4  12       49.27       57.05      5.16 o 
   5   4  12        7.36        8.49      3.30 o 
   6   4  12       22.57       19.44      3.97 o 
   0   5  12        8.22       11.31      2.37 o 
   1   5  12       92.33      104.31      3.03 o 
   2   5  12       88.90       87.18      4.84 o 
   3   5  12       26.14       29.04      3.54 o 
   4   5  12       18.00       18.75      4.36 o 
   5   5  12       14.58       19.93      3.94 o 
   6   5  12        2.25        8.67      3.47 o 
   0   6  12        8.94        9.79      2.97 o 
   1   6  12      176.13      180.67      4.35 o 
   2   6  12       47.78       40.76      3.48 o 
   3   6  12        6.50        6.82      2.45 o 
   4   6  12       28.00       25.47      3.59 o 
   5   6  12       81.75       85.56      6.96 o 
   6   6  12        6.72       13.81      4.37 o 
   0   7  12       16.44       21.74      3.26 o 
   1   7  12      100.61       94.99      3.38 o 
   2   7  12      320.52      295.66      8.13 o 
   3   7  12       86.12       86.44      5.22 o 
   4   7  12      401.47      370.82      9.50 o 
   5   7  12        9.74       10.10      3.99 o 
   6   7  12       15.97       10.99      5.27 o 
   0   8  12      279.99      223.31      7.68 o 
   1   8  12       69.40       70.19      3.88 o 
   2   8  12        5.91        7.06      2.78 o 
   3   8  12      137.71      138.23      6.84 o 
   4   8  12      193.62      189.17      8.24 o 
   5   8  12       58.81       64.31      6.74 o 
   0   9  12      347.37      375.66     12.63 o 
   1   9  12       66.54       70.18      4.86 o 
   2   9  12        9.41        7.66      3.04 o 
   3   9  12      173.72      181.83      8.88 o 
   4   9  12       26.89       20.48      5.22 o 
   5   9  12       84.90       80.83      8.67 o 
   0  10  12        0.37       -0.99      3.65 o 
   1  10  12      135.19      113.56      6.12 o 
   2  10  12       65.31       46.84      4.64 o 
   3  10  12        1.57        8.67      3.85 o 
   4  10  12       12.45       14.36      5.49 o 
   0  11  12        0.72       -6.42      4.28 o 
   1  11  12        5.60        9.92      3.55 o 
   2  11  12       37.76       34.84      4.48 o 
   3  11  12       17.43       20.10      4.58 o 
   4  11  12        9.47       11.21      6.43 o 
   0  12  12        1.04        3.36      5.53 o 
   1  12  12        6.33        7.20      3.91 o 
   2  12  12       93.45      114.35      8.01 o 
   3  12  12        2.75        4.88      3.89 o 
   0  13  12       21.22       39.92      8.80 o 
   1  13  12        0.14       -3.11      4.05 o 
   2  13  12        3.52        0.21      5.70 o 
   1   0  13     7140.85     7614.16     72.50 o 
   2   0  13     2686.81     2990.62     36.03 o 
   3   0  13       39.76       37.14      3.78 o 
   4   0  13      806.05      802.26     16.90 o 
   5   0  13      102.15       97.49      6.80 o 
   6   0  13        9.75        9.95      6.13 o 
   7   0  13        9.97       13.21      7.26 o 
   0   1  13     2206.24     2251.62     22.72 o 
   1   1  13     1072.44     1095.30     10.12 o 
   2   1  13      963.74     1068.10     11.47 o 
   3   1  13      247.63      236.59      5.19 o 
   4   1  13      171.02      179.06      5.31 o 
   5   1  13       65.70       67.73      4.52 o 
   6   1  13       36.78       33.15      4.98 o 
   7   1  13       89.90      100.85      9.15 o 
   0   2  13       85.80       70.48      3.64 o 
   1   2  13      595.14      560.14      8.64 o 
   2   2  13      279.87      291.50      4.71 o 
   3   2  13      450.88      450.41      7.30 o 
   4   2  13      478.69      474.94      9.31 o 
   5   2  13      148.03      143.67      7.14 o 
   6   2  13        0.15       -4.22      2.97 o 
   0   3  13       28.37       35.09      3.14 o 
   1   3  13      608.62      587.20      8.73 o 
   2   3  13      139.34      120.75      3.73 o 
   3   3  13      331.71      310.45      7.83 o 
   4   3  13       23.10       26.24      4.13 o 
   5   3  13       91.67       81.72      5.85 o 
   6   3  13        0.69       -2.25      4.51 o 
   0   4  13       31.30       30.41      3.14 o 
   1   4  13        6.54        3.21      1.22 o 
   2   4  13      558.31      590.21     10.43 o 
   3   4  13       37.12       35.01      3.61 o 
   4   4  13       14.33       18.33      3.65 o 
   5   4  13      129.16      130.17      7.26 o 
   6   4  13       10.49        5.77      3.70 o 
   0   5  13       48.18       51.14      3.30 o 
   1   5  13      312.47      285.31      4.47 o 
   2   5  13        2.91        0.52      2.16 o 
   3   5  13       14.68       14.25      3.05 o 
   4   5  13       33.72       33.56      4.53 o 
   5   5  13        4.14        5.00      3.38 o 
   6   5  13        7.00        7.68      3.51 o 
   0   6  13       10.62        9.57      2.71 o 
   1   6  13      195.18      197.20      3.92 o 
   2   6  13      155.60      144.86      5.63 o 
   3   6  13       35.89       37.14      3.74 o 
   4   6  13       11.01        9.29      2.84 o 
   5   6  13       80.20       78.84      6.21 o 
   6   6  13       30.40       36.39      6.57 o 
   0   7  13       23.08       33.05      5.19 o 
   1   7  13       26.09       23.85      2.58 o 
   2   7  13       12.46       10.16      2.87 o 
   3   7  13      342.22      312.02      9.23 o 
   4   7  13       26.63       25.49      5.14 o 
   5   7  13       57.42       63.05      6.02 o 
   6   7  13       11.77        9.41      5.82 o 
   0   8  13       28.29       19.74      3.56 o 
   1   8  13      338.63      299.09      7.78 o 
   2   8  13      553.84      498.79     10.71 o 
   3   8  13        4.83        5.47      2.91 o 
   4   8  13       85.44       87.90      6.85 o 
   5   8  13       40.69       45.10      6.05 o 
   0   9  13       77.91       68.44      6.58 o 
   1   9  13       62.31       64.12      4.74 o 
   2   9  13       87.00       83.03      5.52 o 
   3   9  13      109.88      107.43      6.56 o 
   4   9  13       31.98       36.98      4.86 o 
   5   9  13       23.97       28.37      6.33 o 
   0  10  13       76.66       87.43      7.64 o 
   1  10  13       31.75       30.38      3.99 o 
   2  10  13       58.92       56.73      5.08 o 
   3  10  13        3.21        5.21      3.39 o 
   4  10  13       33.25       21.68      5.22 o 
   0  11  13       60.43       30.36      7.63 o 
   1  11  13       23.16       37.56      4.99 o 
   2  11  13       50.14       40.23      4.56 o 
   3  11  13      127.94      142.80      7.87 o 
   4  11  13        1.74        0.44      4.11 o 
   0  12  13        6.06       15.84      6.25 o 
   1  12  13        7.00       12.49      4.43 o 
   2  12  13        2.58        4.32      4.04 o 
   3  12  13       57.66       54.53      6.27 o 
   0  13  13       14.39       23.88      7.95 o 
   1  13  13       13.99       18.27      5.14 o 
   2  13  13        3.31       12.01      4.88 o 
   0   0  14      752.60      916.67     16.59 o 
   1   0  14     4317.40     4620.24     49.84 o 
   2   0  14      128.77      117.55      5.80 o 
   3   0  14        3.35        8.26      2.83 o 
   4   0  14       63.99       65.93      5.28 o 
   5   0  14        3.38        6.08      5.12 o 
   6   0  14       94.85       88.56      8.92 o 
   0   1  14      978.21     1080.69     13.18 o 
   1   1  14     3841.84     4096.39     29.65 o 
   2   1  14     1037.18     1115.33     12.72 o 
   3   1  14      314.29      317.24      5.97 o 
   4   1  14      230.63      219.06      5.80 o 
   5   1  14       30.83       31.05      3.66 o 
   6   1  14       33.18       29.14      4.89 o 
   0   2  14       17.87       14.12      2.57 o 
   1   2  14     2417.63     2596.93     20.13 o 
   2   2  14      236.07      236.96      4.32 o 
   3   2  14      182.53      180.51      5.70 o 
   4   2  14      225.28      225.79      6.56 o 
   5   2  14       50.38       56.52      5.05 o 
   6   2  14       12.78        9.37      3.85 o 
   0   3  14      247.68      261.98      6.93 o 
   1   3  14      232.06      252.51      4.63 o 
   2   3  14      217.76      191.96      5.76 o 
   3   3  14       49.11       46.99      2.99 o 
   4   3  14      109.61      120.57      6.27 o 
   5   3  14        8.98       11.83      3.30 o 
   6   3  14        3.00        2.62      3.47 o 
   0   4  14      833.11      757.13     18.55 o 
   1   4  14      101.05      105.52      3.90 o 
   2   4  14      143.35      141.17      5.31 o 
   3   4  14       38.59       38.80      3.50 o 
   4   4  14       68.74       72.02      5.30 o 
   5   4  14        1.22        2.64      3.85 o 
   6   4  14        1.17        4.09      3.51 o 
   0   5  14       53.69       55.36      3.46 o 
   1   5  14      166.38      173.28      3.83 o 
   2   5  14        2.82        2.77      2.27 o 
   3   5  14      183.36      176.81      6.91 o 
   4   5  14       49.04       53.30      5.37 o 
   5   5  14       23.67       23.35      3.90 o 
   6   5  14        7.58       18.56      4.02 o 
   0   6  14       14.37       16.10      2.84 o 
   1   6  14       58.57       56.97      2.46 o 
   2   6  14       32.98       34.05      3.36 o 
   3   6  14      116.60      116.47      5.78 o 
   4   6  14        4.54        0.23      2.55 o 
   5   6  14        6.30        4.40      3.59 o 
   6   6  14        1.97        6.36      4.26 o 
   0   7  14        0.03        1.25      2.34 o 
   1   7  14       68.82       62.56      3.26 o 
   2   7  14       23.44       18.39      3.01 o 
   3   7  14       32.16       28.84      3.64 o 
   4   7  14       21.43       20.27      3.73 o 
   5   7  14        8.28        4.55      3.88 o 
   0   8  14       50.73       45.66      4.55 o 
   1   8  14        5.60        5.38      2.60 o 
   2   8  14       77.36       70.51      5.05 o 
   3   8  14       12.04       11.02      3.34 o 
   4   8  14       30.80       35.99      6.02 o 
   5   8  14        2.68       -0.27      3.80 o 
   0   9  14        1.25       -2.38      3.80 o 
   1   9  14      107.42      102.95      5.74 o 
   2   9  14       65.44       69.82      5.20 o 
   3   9  14      141.82      125.04      7.66 o 
   4   9  14       98.12       88.73      6.49 o 
   5   9  14       24.37       23.44      6.89 o 
   0  10  14      106.64      116.04     24.05 o 
   1  10  14      189.31      167.09      8.15 o 
   2  10  14      171.83      180.60      7.87 o 
   3  10  14       38.89       44.42      4.94 o 
   4  10  14       26.52       25.20      5.15 o 
   0  11  14      157.92      157.93     13.60 o 
   1  11  14       27.99       26.23      4.58 o 
   2  11  14        9.90        8.71      3.67 o 
   3  11  14       25.87       32.84      4.81 o 
   4  11  14      108.61      128.79      9.02 o 
   0  12  14       11.02       27.12      7.75 o 
   1  12  14       13.16       14.89      4.97 o 
   2  12  14       49.96       60.68      6.46 o 
   3  12  14       39.55       46.41      5.98 o 
   0  13  14        7.26       20.48      7.47 o 
   1  13  14        0.24        5.37      4.40 o 
   1   0  15     2238.06     2308.09     26.02 o 
   2   0  15       84.43       91.28      4.72 o 
   3   0  15      154.09      154.24      8.06 o 
   4   0  15      111.38      105.41      6.27 o 
   5   0  15      149.97      144.89     10.79 o 
   6   0  15       13.68        8.84      6.49 o 
   0   1  15      547.01      673.63      9.86 o 
   1   1  15     1272.72     1326.22     12.06 o 
   2   1  15      637.01      642.18     10.18 o 
   3   1  15       42.32       48.57      2.91 o 
   4   1  15      248.74      227.43      5.92 o 
   5   1  15       67.46       74.14      4.86 o 
   6   1  15       12.42        8.72      3.83 o 
   0   2  15      133.87      134.83      4.95 o 
   1   2  15       17.90       22.13      1.81 o 
   2   2  15      335.37      327.62      5.30 o 
   3   2  15       11.49       14.12      2.00 o 
   4   2  15      168.63      172.51      6.03 o 
   5   2  15       49.14       48.66      4.77 o 
   6   2  15       20.76       32.31      5.22 o 
   0   3  15        3.02        1.34      2.09 o 
   1   3  15       11.51       12.33      1.81 o 
   2   3  15       63.98       80.72      3.42 o 
   3   3  15      159.02      145.67      4.75 o 
   4   3  15       63.28       58.17      5.11 o 
   5   3  15       32.85       35.95      4.44 o 
   6   3  15        0.40        4.87      3.57 o 
   0   4  15        0.00        1.13      2.09 o 
   1   4  15      204.40      185.83      3.93 o 
   2   4  15       92.02       95.84      4.73 o 
   3   4  15       18.52       17.49      2.95 o 
   4   4  15      233.02      258.50      9.45 o 
   5   4  15       62.82       52.28      5.60 o 
   6   4  15       14.38        7.49      3.88 o 
   0   5  15       21.34       21.67      3.79 o 
   1   5  15        9.50        8.23      1.55 o 
   2   5  15       35.74       31.14      4.63 o 
   3   5  15      139.68      134.14      7.38 o 
   4   5  15       31.99       33.28      4.79 o 
   5   5  15       31.27       27.29      5.28 o 
   6   5  15        0.98       -3.67      3.15 o 
   0   6  15      232.73      213.81      6.26 o 
   1   6  15        5.03        1.66      1.46 o 
   2   6  15      319.96      293.06      7.41 o 
   3   6  15       87.85       80.46      5.07 o 
   4   6  15       48.06       47.73      4.55 o 
   5   6  15       28.99       30.30      4.33 o 
   6   6  15       13.21        7.14      4.24 o 
   0   7  15      117.02      108.79      5.63 o 
   1   7  15       68.21       74.37      4.08 o 
   2   7  15       57.25       49.28      4.26 o 
   3   7  15        1.62       -3.56      2.37 o 
   4   7  15       37.14       32.29      4.17 o 
   5   7  15       12.67       14.05      4.26 o 
   0   8  15        7.21        3.64      4.72 o 
   1   8  15       59.27       71.49      5.34 o 
   2   8  15       34.61       40.53      4.21 o 
   3   8  15       17.60       25.45      3.96 o 
   4   8  15        5.70        3.80      3.08 o 
   5   8  15       34.38       40.27      5.56 o 
   0   9  15      207.55      187.08      9.60 o 
   1   9  15      107.34      104.97      5.81 o 
   2   9  15       10.10       16.57      3.39 o 
   3   9  15       97.88      100.16      7.33 o 
   4   9  15       25.78       31.43      4.80 o 
   5   9  15       24.11       34.67      8.23 o 
   0  10  15        0.08        2.00      5.07 o 
   1  10  15      118.58      108.51      7.02 o 
   2  10  15       14.19       13.56      3.85 o 
   3  10  15       32.11       34.55      4.84 o 
   4  10  15       12.35        7.94      7.05 o 
   0  11  15        6.97       -0.96      5.14 o 
   1  11  15       90.01      105.65      7.32 o 
   2  11  15       25.23       25.44      4.81 o 
   3  11  15       34.22       32.67      4.85 o 
   0  12  15       25.74       32.28      7.62 o 
   1  12  15       19.64        8.56      4.52 o 
   2  12  15       14.63       16.24      4.42 o 
   3  12  15       71.80       84.94      8.37 o 
   0  13  15       13.78        8.81      6.74 o 
   1  13  15        6.44       -0.67      4.29 o 
   0   0  16     1234.70     1433.49     23.65 o 
   1   0  16      379.91      329.07      7.27 o 
   2   0  16     1319.15     1355.91     20.11 o 
   3   0  16      151.77      138.63      8.33 o 
   4   0  16       76.49       87.83      5.91 o 
   5   0  16        0.00        4.52      4.17 o 
   6   0  16       57.12       30.78     13.22 o 
   0   1  16      243.69      253.44      6.48 o 
   1   1  16      760.07      735.66      8.20 o 
   2   1  16      134.08      125.82      3.69 o 
   3   1  16       37.20       32.30      2.90 o 
   4   1  16       72.58       76.32      4.48 o 
   5   1  16       68.41       60.87      4.98 o 
   6   1  16        0.50       -4.07      3.23 o 
   0   2  16      163.19      147.93      5.33 o 
   1   2  16      511.01      490.67      6.40 o 
   2   2  16       77.42       87.53      3.06 o 
   3   2  16      143.53      133.75      4.12 o 
   4   2  16       18.48       17.37      2.80 o 
   5   2  16      110.44      112.60      8.05 o 
   6   2  16       23.07       13.44      4.41 o 
   0   3  16       38.64       41.90      3.79 o 
   1   3  16      297.77      279.82      6.36 o 
   2   3  16        0.42        0.15      1.54 o 
   3   3  16      109.12      107.89      4.36 o 
   4   3  16      332.88      324.10      9.10 o 
   5   3  16       70.34       68.67      5.76 o 
   6   3  16       33.01       30.73      5.45 o 
   0   4  16        7.73       12.70      2.81 o 
   1   4  16       85.53       81.20      3.22 o 
   2   4  16       62.21       61.71      3.02 o 
   3   4  16       29.09       23.61      3.12 o 
   4   4  16      193.18      177.91      7.65 o 
   5   4  16       48.32       47.91      5.13 o 
   6   4  16        8.79        5.56      3.98 o 
   0   5  16        0.04       -2.63      1.75 o 
   1   5  16      341.91      354.64      6.57 o 
   2   5  16       21.31       20.63      2.92 o 
   3   5  16       27.89       29.41      3.87 o 
   4   5  16      333.09      302.16     10.26 o 
   5   5  16       25.25       24.30      4.44 o 
   6   5  16       15.92       17.78      4.09 o 
   0   6  16       61.44       65.01      4.09 o 
   1   6  16       24.17       25.31      1.92 o 
   2   6  16       48.20       49.23      3.97 o 
   3   6  16       73.56       65.00      4.78 o 
   4   6  16       82.96       93.20      5.84 o 
   5   6  16        2.66        5.50      3.39 o 
   6   6  16       27.59       21.60      4.45 o 
   0   7  16      143.34      139.18      5.62 o 
   1   7  16       17.13       17.00      2.91 o 
   2   7  16       68.90       76.13      5.13 o 
   3   7  16       51.63       66.81      5.00 o 
   4   7  16       24.33       20.35      3.69 o 
   5   7  16       23.59       29.63      4.99 o 
   0   8  16        9.94        7.65      3.67 o 
   1   8  16      188.17      191.15     10.09 o 
   2   8  16        6.87       12.92      3.23 o 
   3   8  16       71.36       76.87      5.70 o 
   4   8  16        2.57        3.53      3.23 o 
   5   8  16        1.46        4.82      4.16 o 
   0   9  16      372.21      311.82     16.29 o 
   1   9  16       44.86       47.23      4.44 o 
   2   9  16      116.59      116.88      6.53 o 
   3   9  16       23.38       13.33      3.71 o 
   4   9  16       32.66       30.26      4.81 o 
   0  10  16      132.73      111.71     11.86 o 
   1  10  16        0.79        3.89      3.33 o 
   2  10  16       33.53       31.40      4.20 o 
   3  10  16       10.88       21.97      5.33 o 
   4  10  16        7.61        2.75      3.63 o 
   0  11  16      141.65      127.64     13.06 o 
   1  11  16       14.04       23.89      5.24 o 
   2  11  16       18.07       23.13      5.53 o 
   3  11  16        9.64       13.45      4.15 o 
   0  12  16       11.13       18.15      7.37 o 
   1  12  16       18.92       26.39      5.67 o 
   2  12  16        4.84        0.25      3.71 o 
   0  13  16        0.01        0.39      8.58 o 
   1  13  16        3.25       10.94      4.88 o 
   1   0  17      690.32      676.90     12.31 o 
   2   0  17       94.61       88.99      4.98 o 
   3   0  17        4.93        5.23      2.63 o 
   4   0  17      416.89      437.77     11.49 o 
   5   0  17      387.00      404.05     14.96 o 
   6   0  17        3.38        9.12      7.00 o 
   0   1  17       58.21       50.56      3.32 o 
   1   1  17      460.53      424.96      7.33 o 
   2   1  17       58.97       64.65      2.95 o 
   3   1  17       35.04       32.78      2.64 o 
   4   1  17      321.13      302.82      7.56 o 
   5   1  17       13.15       13.47      4.12 o 
   6   1  17       41.77       40.29      6.66 o 
   0   2  17       70.37       87.78      4.56 o 
   1   2  17      174.35      181.09      4.49 o 
   2   2  17       93.39      101.25      3.37 o 
   3   2  17       53.62       59.40      4.08 o 
   4   2  17      126.53      133.92      5.69 o 
   5   2  17        3.90        4.20      3.28 o 
   6   2  17        8.28        2.75      3.97 o 
   0   3  17       10.83       23.96      3.24 o 
   1   3  17      344.55      366.46      6.19 o 
   2   3  17       86.39      107.84      4.56 o 
   3   3  17       45.56       48.00      3.25 o 
   4   3  17      265.04      234.76      8.40 o 
   5   3  17      116.18      123.87      7.45 o 
   6   3  17        7.16       -1.67      3.94 o 
   0   4  17     1439.15     1379.16     20.81 o 
   1   4  17      122.23      106.35      3.84 o 
   2   4  17        6.00        8.83      1.89 o 
   3   4  17       60.07       61.20      4.39 o 
   4   4  17       88.43       90.37      6.02 o 
   5   4  17       20.05       20.61      4.13 o 
   6   4  17       32.57       41.03      5.56 o 
   0   5  17       16.15       24.90      3.42 o 
   1   5  17       28.55       36.11      2.61 o 
   2   5  17       10.64        9.18      2.70 o 
   3   5  17        2.51       -2.77      2.18 o 
   4   5  17        9.02        4.31      3.18 o 
   5   5  17       41.28       31.96      4.77 o 
   6   5  17        8.29        8.56      3.71 o 
   0   6  17      235.10      230.34      6.62 o 
   1   6  17      109.54      111.93      4.44 o 
   2   6  17       39.48       42.89      3.52 o 
   3   6  17      118.02      115.94      6.03 o 
   4   6  17       41.33       43.62      4.48 o 
   5   6  17        9.43        2.74      3.67 o 
   0   7  17      165.26      158.48      6.05 o 
   1   7  17       48.49       44.66      3.33 o 
   2   7  17       50.72       46.08      4.75 o 
   3   7  17       25.31       24.19      3.67 o 
   4   7  17       39.19       33.98      4.79 o 
   5   7  17       18.75       20.33      4.82 o 
   0   8  17       26.11       22.91      4.01 o 
   1   8  17      148.29      152.26      6.97 o 
   2   8  17       87.09       93.25      5.83 o 
   3   8  17       14.72       19.54      3.72 o 
   4   8  17        4.90        4.26      3.35 o 
   5   8  17        1.12        4.31      4.07 o 
   0   9  17        5.40       12.30      6.15 o 
   1   9  17        6.63       11.00      3.65 o 
   2   9  17       17.13       22.79      3.92 o 
   3   9  17        2.39        1.92      3.05 o 
   4   9  17        2.53        2.35      3.58 o 
   0  10  17       76.03       80.89     14.00 o 
   1  10  17       74.35       66.86      6.13 o 
   2  10  17       54.16       55.52      5.21 o 
   3  10  17        2.60        4.68      3.56 o 
   4  10  17       13.58       16.29      4.27 o 
   0  11  17       17.62       16.28      6.72 o 
   1  11  17       78.74       83.01      8.92 o 
   2  11  17       18.58       29.38      5.06 o 
   3  11  17       15.37       17.72      4.35 o 
   0  12  17       17.10        9.10      6.93 o 
   1  12  17        4.65       11.00      4.67 o 
   2  12  17        0.89        3.41      4.44 o 
   0  13  17        0.73       14.06      7.08 o 
   0   0  18      207.45      247.85      8.71 o 
   1   0  18      155.61      166.46      5.53 o 
   2   0  18        0.83       -0.21      2.25 o 
   3   0  18       34.29       38.52      4.07 o 
   4   0  18      180.67      191.41     10.16 o 
   5   0  18      194.81      217.35     16.20 o 
   6   0  18        0.41       -5.79      5.05 o 
   0   1  18        1.03        3.73      1.86 o 
   1   1  18        9.22       11.69      1.79 o 
   2   1  18        9.96       10.39      1.87 o 
   3   1  18        7.25        7.55      2.00 o 
   4   1  18       53.53       45.05      3.89 o 
   5   1  18       40.75       45.37      5.36 o 
   6   1  18       14.27       10.00      5.21 o 
   0   2  18        0.00        2.11      2.24 o 
   1   2  18       69.53       75.98      3.00 o 
   2   2  18       54.39       55.10      2.76 o 
   3   2  18       18.04       21.82      3.15 o 
   4   2  18      287.73      259.52      8.50 o 
   5   2  18      144.15      140.06      8.45 o 
   6   2  18        4.22        7.64      4.08 o 
   0   3  18      124.44      130.82      5.95 o 
   1   3  18       72.26       79.86      3.43 o 
   2   3  18       80.52       80.46      3.78 o 
   3   3  18      102.85       92.52      5.11 o 
   4   3  18       30.11       37.90      4.37 o 
   5   3  18       10.02        6.23      3.55 o 
   6   3  18       36.17       35.51      5.63 o 
   0   4  18      188.23      162.63      6.58 o 
   1   4  18      376.75      359.02      6.31 o 
   2   4  18      112.80      104.67      4.09 o 
   3   4  18       58.25       62.84      4.55 o 
   4   4  18       95.96      104.02      6.41 o 
   5   4  18        9.73        5.03      3.60 o 
   6   4  18       45.22       42.42      6.28 o 
   0   5  18       15.17       15.60      3.28 o 
   1   5  18        8.40        8.88      1.71 o 
   2   5  18      253.77      249.38      7.23 o 
   3   5  18       10.21       10.93      2.89 o 
   4   5  18        0.51        2.00      2.95 o 
   5   5  18       67.87       82.51      6.58 o 
   6   5  18        0.01        0.87      3.54 o 
   0   6  18        3.59        8.19      2.57 o 
   1   6  18      430.83      430.84      7.93 o 
   2   6  18       16.45       13.47      2.85 o 
   3   6  18       16.16       15.44      3.25 o 
   4   6  18       23.66       29.56      4.23 o 
   5   6  18       14.20       11.77      5.39 o 
   0   7  18       82.08       86.26      5.38 o 
   1   7  18       66.30       59.44      4.57 o 
   2   7  18       90.21       82.42      5.06 o 
   3   7  18       22.79       24.39      4.07 o 
   4   7  18        2.21        2.61      3.04 o 
   5   7  18        1.45        2.68      3.81 o 
   0   8  18        0.55       -0.23      3.65 o 
   1   8  18        8.15        9.68      2.79 o 
   2   8  18       22.09       22.20      4.83 o 
   3   8  18        2.11        1.59      3.08 o 
   4   8  18        6.15        6.39      3.34 o 
   5   8  18        6.17        4.53      3.90 o 
   0   9  18       54.48       56.27      6.85 o 
   1   9  18      147.80      130.48      6.48 o 
   2   9  18        7.61        1.50      2.93 o 
   3   9  18       10.31        5.27      3.35 o 
   4   9  18       37.00       40.46      5.36 o 
   0  10  18       17.80       11.99      6.23 o 
   1  10  18       57.14       63.54      6.79 o 
   2  10  18        1.05        6.77      3.34 o 
   3  10  18       19.19       14.86      4.07 o 
   4  10  18       18.23       19.81      4.79 o 
   0  11  18       13.66        5.20     16.30 o 
   1  11  18        7.58       14.21      4.73 o 
   2  11  18       28.23       45.08      5.81 o 
   3  11  18        3.35        2.19      3.59 o 
   0  12  18        0.07        6.31      6.17 o 
   1  12  18       13.45       15.96      5.05 o 
   2  12  18        5.70       11.12      4.86 o 
   1   0  19      364.65      399.16      8.68 o 
   2   0  19        0.68        0.66      2.40 o 
   3   0  19        2.52       -0.87      3.72 o 
   4   0  19       80.51      102.17     10.53 o 
   5   0  19        0.31        0.19      4.35 o 
   6   0  19        6.72       10.05      7.37 o 
   0   1  19       80.67       90.51      4.30 o 
   1   1  19      153.41      156.62      4.02 o 
   2   1  19      461.22      467.94      7.20 o 
   3   1  19       51.15       50.69      3.19 o 
   4   1  19       40.47       38.10      3.72 o 
   5   1  19       69.78       73.79      6.72 o 
   6   1  19       24.82       25.82      6.23 o 
   0   2  19        2.14        3.99      2.51 o 
   1   2  19       72.97       81.89      3.25 o 
   2   2  19      174.91      176.26      4.44 o 
   3   2  19       42.00       37.83      3.57 o 
   4   2  19        3.73        2.92      2.78 o 
   5   2  19      230.18      229.52     10.54 o 
   6   2  19       12.38        7.29      4.49 o 
   0   3  19        4.25        0.40      3.11 o 
   1   3  19      418.14      393.71      7.73 o 
   2   3  19       10.78       10.81      2.11 o 
   3   3  19       90.67       87.47      5.12 o 
   4   3  19        1.29       -2.12      2.66 o 
   5   3  19      116.08      120.08      7.29 o 
   6   3  19        3.04       -0.47      4.02 o 
   0   4  19     1128.38     1054.95     17.89 o 
   1   4  19      149.32      168.68      5.73 o 
   2   4  19      122.60      134.91      4.69 o 
   3   4  19       42.42       47.50      5.33 o 
   4   4  19      272.83      277.86      9.56 o 
   5   4  19       26.35       23.60      4.50 o 
   6   4  19       39.52       39.09      8.33 o 
   0   5  19      143.88      158.18      6.95 o 
   1   5  19       36.53       39.39      3.60 o 
   2   5  19      536.70      494.24     10.18 o 
   3   5  19      102.41       95.62      5.79 o 
   4   5  19        7.54        4.87      3.16 o 
   5   5  19       28.12       34.93      4.96 o 
   0   6  19      831.51      765.86     13.10 o 
   1   6  19      230.75      215.68      5.92 o 
   2   6  19      152.26      150.89      6.50 o 
   3   6  19      108.38      118.17      6.40 o 
   4   6  19       23.05       23.31      3.78 o 
   5   6  19        2.42        1.58      3.33 o 
   0   7  19       51.19       44.82      4.03 o 
   1   7  19       12.93       14.03      2.80 o 
   2   7  19        4.17        6.03      2.53 o 
   3   7  19       31.04       35.57      3.90 o 
   4   7  19       24.35       19.74      3.55 o 
   5   7  19       17.07       22.70      5.85 o 
   0   8  19      154.25      168.33     10.11 o 
   1   8  19       40.94       43.71      3.93 o 
   2   8  19        7.82        9.80      2.83 o 
   3   8  19       24.05       24.10      4.02 o 
   4   8  19       14.02       17.71      3.96 o 
   5   8  19        5.17       -1.11      4.49 o 
   0   9  19       38.18       52.21     15.98 o 
   1   9  19       11.67       15.53      3.52 o 
   2   9  19        3.36        0.11      3.18 o 
   3   9  19       15.97       12.10      4.80 o 
   4   9  19       17.70       22.36      4.36 o 
   0  10  19       28.63       20.33      7.17 o 
   1  10  19       55.41       68.86      7.19 o 
   2  10  19        9.90        8.93      3.93 o 
   3  10  19       54.06       51.15      5.47 o 
   0  11  19        0.00        3.39      7.67 o 
   1  11  19       18.94       17.73      4.98 o 
   2  11  19       36.78       30.71      5.22 o 
   3  11  19        7.36        3.49      3.99 o 
   0  12  19       18.73       28.26      8.30 o 
   1  12  19       25.39       22.59      9.05 o 
   2  12  19        3.97       -1.58      4.74 o 
   0   0  20      731.48      772.70     16.88 o 
   1   0  20        0.30        2.82      2.23 o 
   2   0  20        1.79        4.50      2.64 o 
   3   0  20       21.82       22.95      3.66 o 
   4   0  20        1.85        2.48      3.63 o 
   5   0  20       30.04       13.42      9.98 o 
   6   0  20       17.25       14.16      7.99 o 
   0   1  20      737.12      699.26     11.25 o 
   1   1  20      151.07      144.13      4.10 o 
   2   1  20      415.29      431.93      9.38 o 
   3   1  20       76.73       81.73      4.39 o 
   4   1  20       71.86       76.10      5.37 o 
   5   1  20       33.23       39.31      5.40 o 
   6   1  20        7.38       -0.84      9.07 o 
   0   2  20      414.06      366.05      9.05 o 
   1   2  20      393.48      375.58      6.11 o 
   2   2  20      165.44      154.24      6.16 o 
   3   2  20        2.43        2.95      2.15 o 
   4   2  20      107.70      103.90      6.17 o 
   5   2  20       34.55       37.45      5.54 o 
   6   2  20       10.74       13.67      4.94 o 
   0   3  20      136.61      141.92      7.01 o 
   1   3  20      201.59      230.02      5.46 o 
   2   3  20        2.51        0.48      1.86 o 
   3   3  20      202.35      180.92      7.32 o 
   4   3  20       59.98       68.53      5.52 o 
   5   3  20       20.87       15.53      4.17 o 
   6   3  20       14.74       18.56      5.32 o 
   0   4  20       98.87      109.24      6.21 o 
   1   4  20      219.13      207.28      5.49 o 
   2   4  20      203.34      207.97      6.99 o 
   3   4  20      261.28      256.09      8.13 o 
   4   4  20      154.82      145.89      9.03 o 
   5   4  20       22.06       19.53      4.41 o 
   6   4  20       14.75       14.66      4.81 o 
   0   5  20     1303.53     1334.83     21.65 o 
   1   5  20      264.62      262.21      6.03 o 
   2   5  20      211.59      214.68      7.28 o 
   3   5  20      139.77      129.90      6.53 o 
   4   5  20       24.78       24.47      4.36 o 
   5   5  20       13.61       17.37      4.30 o 
   0   6  20        5.87        6.86      2.75 o 
   1   6  20      230.69      245.86      7.03 o 
   2   6  20       59.79       64.53      4.77 o 
   3   6  20      184.75      179.18      7.58 o 
   4   6  20       16.31       19.08      3.81 o 
   5   6  20        5.83       11.88      3.62 o 
   0   7  20      107.82      105.46     10.02 o 
   1   7  20       69.37       77.68      4.72 o 
   2   7  20       43.83       38.46      3.87 o 
   3   7  20       36.38       33.59      3.92 o 
   4   7  20       26.58       27.10      3.78 o 
   5   7  20        5.90        9.82      3.90 o 
   0   8  20        2.07        1.66      4.56 o 
   1   8  20       86.80       91.06      5.23 o 
   2   8  20       51.36       45.55      4.21 o 
   3   8  20       44.74       42.32      4.45 o 
   4   8  20        6.20       13.47      3.71 o 
   0   9  20       17.13       23.29      8.43 o 
   1   9  20       20.12       19.32      3.83 o 
   2   9  20       89.56       82.82      5.54 o 
   3   9  20       15.08       13.37      4.56 o 
   4   9  20       19.14       14.64      3.88 o 
   0  10  20        3.76        1.07      5.10 o 
   1  10  20        4.14       12.55      3.93 o 
   2  10  20       19.13       22.13      4.12 o 
   3  10  20       11.73        8.23      4.23 o 
   0  11  20        7.43        8.14      6.56 o 
   1  11  20        6.18       12.50      4.51 o 
   2  11  20       20.62       24.51      5.52 o 
   0  12  20        2.04       14.89     15.42 o 
   1  12  20        7.71       10.09      7.47 o 
   1   0  21      104.85      121.96      5.58 o 
   2   0  21     1049.60     1016.82     17.81 o 
   3   0  21       38.43       41.78      4.49 o 
   4   0  21        0.24        2.10      3.71 o 
   5   0  21        1.21       -0.29      5.66 o 
   6   0  21        0.00      -11.54      9.19 o 
   0   1  21      126.22      132.70      5.32 o 
   1   1  21      236.49      190.60      5.20 o 
   2   1  21       50.32       47.66      3.17 o 
   3   1  21       74.63       80.02      4.48 o 
   4   1  21       20.21       14.41      3.52 o 
   5   1  21       13.69       18.49      5.54 o 
   6   1  21       11.06        7.10      4.92 o 
   0   2  21      541.13      506.84     10.89 o 
   1   2  21      264.14      245.97      5.64 o 
   2   2  21       36.17       45.25      3.28 o 
   3   2  21       67.72       71.26      4.36 o 
   4   2  21      201.84      212.89     11.51 o 
   5   2  21       21.16       22.51      4.87 o 
   6   2  21        2.38       -0.62      6.67 o 
   0   3  21        4.23        5.27      3.00 o 
   1   3  21      759.27      788.22     13.64 o 
   2   3  21      173.16      172.81      5.47 o 
   3   3  21      636.77      593.57     13.07 o 
   4   3  21       42.69       39.69      4.61 o 
   5   3  21        2.11        4.48      4.15 o 
   6   3  21       15.36       12.25      4.99 o 
   0   4  21      698.12      685.32     16.73 o 
   1   4  21     1015.14     1004.03     14.52 o 
   2   4  21      158.93      165.51      6.93 o 
   3   4  21      152.38      143.36      6.63 o 
   4   4  21       63.37       62.52      5.60 o 
   5   4  21       15.31       13.10      4.18 o 
   0   5  21       11.83       23.11      4.33 o 
   1   5  21      140.21      148.04      4.99 o 
   2   5  21      238.96      221.60      8.72 o 
   3   5  21      275.97      231.40      8.19 o 
   4   5  21       57.60       53.83      5.51 o 
   5   5  21        4.24       11.37      4.15 o 
   0   6  21        4.90       10.25      2.91 o 
   1   6  21      665.51      636.49     14.80 o 
   2   6  21       32.80       41.08      4.18 o 
   3   6  21       69.68       65.10      5.30 o 
   4   6  21       30.77       28.94      4.31 o 
   5   6  21       18.41       20.66      4.27 o 
   0   7  21      230.97      206.88     21.61 o 
   1   7  21      216.19      208.25      9.82 o 
   2   7  21      130.63      118.96      6.08 o 
   3   7  21      232.93      208.12      7.74 o 
   4   7  21       40.31       56.20      4.96 o 
   5   7  21        8.96       12.14      4.05 o 
   0   8  21        3.31       -0.38      3.51 o 
   1   8  21       10.11        8.90      3.46 o 
   2   8  21       88.34       79.96      5.33 o 
   3   8  21       99.61       96.98      6.21 o 
   4   8  21       30.65       29.82      4.19 o 
   0   9  21      119.76      109.77     12.21 o 
   1   9  21        9.94       16.10      4.02 o 
   2   9  21       13.43       15.84      3.53 o 
   3   9  21       24.15       34.83      5.93 o 
   4   9  21       18.24       24.38      4.35 o 
   0  10  21        0.01       -1.49      5.04 o 
   1  10  21       39.97       37.75      7.84 o 
   2  10  21       30.46       32.88      4.93 o 
   3  10  21        2.00        3.82      3.18 o 
   0  11  21        2.72        0.27      5.97 o 
   1  11  21        4.08       12.20      4.81 o 
   2  11  21        1.78        8.42      3.94 o 
   0  12  21        1.45       -6.71      5.93 o 
   1  12  21        9.66        9.61      5.02 o 
   0   0  22       16.43       17.92      4.12 o 
   1   0  22       23.56       19.65      3.17 o 
   2   0  22      110.45      115.40      8.25 o 
   3   0  22        0.50        2.13      6.95 o 
   4   0  22       14.50       16.19      4.95 o 
   5   0  22        4.69       17.99      7.79 o 
   6   0  22        5.84        1.96      6.51 o 
   0   1  22      203.72      217.06      6.54 o 
   1   1  22       16.41       14.25      2.11 o 
   2   1  22       18.66       15.16      2.42 o 
   3   1  22       18.97       16.13      2.90 o 
   4   1  22       47.10       47.79      5.39 o 
   5   1  22       32.58       42.80      5.88 o 
   6   1  22       17.74       28.78      7.37 o 
   0   2  22      223.20      244.22     11.52 o 
   1   2  22      146.89      137.66      4.70 o 
   2   2  22       13.30       10.85      2.38 o 
   3   2  22      149.25      149.05      5.86 o 
   4   2  22       11.58       12.46      3.51 o 
   5   2  22       47.40       50.86      6.15 o 
   6   2  22       12.05       13.25      5.48 o 
   0   3  22      305.93      310.05      9.53 o 
   1   3  22       73.38       78.67      4.00 o 
   2   3  22        7.15       11.43      2.41 o 
   3   3  22      125.38      128.30      6.22 o 
   4   3  22       15.49       16.58      3.84 o 
   5   3  22       19.44       20.86      4.92 o 
   0   4  22     1017.39      960.30     18.61 o 
   1   4  22      742.72      727.40     10.55 o 
   2   4  22      687.49      649.33     13.44 o 
   3   4  22        1.13        3.79      2.63 o 
   4   4  22       58.56       52.98      5.23 o 
   5   4  22       16.71       22.52      5.09 o 
   0   5  22     4916.40     4930.38     87.26 o 
   1   5  22      636.00      569.27     10.50 o 
   2   5  22      501.86      488.58     10.61 o 
   3   5  22       36.03       31.82      3.99 o 
   4   5  22       42.04       41.41      5.26 o 
   5   5  22        1.18       -5.13      3.42 o 
   0   6  22      148.14      135.27      6.07 o 
   1   6  22      561.35      528.34     14.42 o 
   2   6  22      292.54      277.80      8.50 o 
   3   6  22       82.11       82.22      7.89 o 
   4   6  22       25.19       25.85      4.33 o 
   5   6  22       34.90       43.77      5.73 o 
   0   7  22      127.09      133.54      9.94 o 
   1   7  22       54.43       61.03      4.48 o 
   2   7  22       10.63       12.82      3.39 o 
   3   7  22       34.58       37.42      4.12 o 
   4   7  22        3.64       -1.03      2.85 o 
   0   8  22       26.37       23.10      6.82 o 
   1   8  22        0.83        1.70      2.95 o 
   2   8  22       60.66       47.25      4.37 o 
   3   8  22       27.51       40.00      4.49 o 
   4   8  22        9.08        8.93      3.46 o 
   0   9  22        6.28       19.18     10.36 o 
   1   9  22        1.77       12.17      3.90 o 
   2   9  22        2.64        0.64      2.94 o 
   3   9  22        7.53       11.71      4.06 o 
   4   9  22        5.11        3.99      4.03 o 
   0  10  22        6.06       12.95      7.03 o 
   1  10  22       15.91       20.29      5.15 o 
   2  10  22        2.93        4.46      5.72 o 
   3  10  22        9.72       24.13      4.15 o 
   0  11  22        5.16       16.72      7.24 o 
   1  11  22       11.31       14.38      5.01 o 
   2  11  22        0.74       -1.73      3.73 o 
   1   0  23      120.95      117.50      6.76 o 
   2   0  23      166.24      154.66     10.59 o 
   3   0  23       99.00       80.97      7.59 o 
   4   0  23        2.54       -0.05      4.65 o 
   5   0  23        2.62        4.49      7.32 o 
   6   0  23       75.90       66.54     12.13 o 
   0   1  23       20.28       21.42      3.07 o 
   1   1  23      115.82      114.34      4.11 o 
   2   1  23       86.96       98.36      4.27 o 
   3   1  23       40.59       37.71      3.68 o 
   4   1  23       55.30       58.10      6.01 o 
   5   1  23       15.57       26.89      5.25 o 
   0   2  23       11.28       15.69      3.45 o 
   1   2  23       79.12       80.66      4.06 o 
   2   2  23      134.95      128.72      5.10 o 
   3   2  23       48.55       55.99      4.76 o 
   4   2  23       25.77       28.22      4.95 o 
   5   2  23       82.75       96.00      8.55 o 
   0   3  23      755.72      701.67     14.85 o 
   1   3  23      448.74      426.23     10.46 o 
   2   3  23      201.64      198.64      6.05 o 
   3   3  23      197.72      191.28      7.92 o 
   4   3  23       28.47       20.52      4.83 o 
   5   3  23        3.40        7.24      4.45 o 
   0   4  23      801.24      790.39     20.36 o 
   1   4  23      948.87      942.24     12.17 o 
   2   4  23       82.34       67.46      4.85 o 
   3   4  23       23.21       25.25      3.95 o 
   4   4  23       34.43       34.73      5.25 o 
   5   4  23        3.91       14.11      4.76 o 
   0   5  23       60.79       70.69     10.45 o 
   1   5  23      111.75      117.23      5.79 o 
   2   5  23       24.86       24.10      3.59 o 
   3   5  23       51.34       43.94      4.47 o 
   4   5  23       12.32       17.14      5.23 o 
   5   5  23        6.05       -0.33      3.73 o 
   0   6  23      460.51      494.33     22.36 o 
   1   6  23      714.30      660.33     13.12 o 
   2   6  23       12.79       16.44      3.48 o 
   3   6  23        4.48        1.64      2.93 o 
   4   6  23        1.95       -0.56      3.12 o 
   5   6  23        1.77       -5.91      4.93 o 
   0   7  23      740.09      712.73     19.91 o 
   1   7  23      168.25      167.12      8.01 o 
   2   7  23      105.31      102.66      6.03 o 
   3   7  23       53.45       57.89      4.85 o 
   4   7  23       32.54       33.31      4.32 o 
   0   8  23        0.79       -3.47      4.80 o 
   1   8  23        4.14        8.93      3.69 o 
   2   8  23       35.15       36.15      3.99 o 
   3   8  23        5.14        8.22      3.52 o 
   4   8  23        0.90       -0.83      3.86 o 
   0   9  23       13.46       16.81     11.36 o 
   1   9  23       34.11       33.23      4.95 o 
   2   9  23        6.08        5.21      3.07 o 
   3   9  23        4.61        7.22      3.31 o 
   0  10  23       22.94       14.03      7.00 o 
   1  10  23        6.34        7.83      4.50 o 
   2  10  23       31.61       22.22     10.18 o 
   3  10  23       12.71       11.52      4.03 o 
   0  11  23       17.42       25.65      7.99 o 
   1  11  23       21.72       31.28      5.72 o 
   0   0  24        9.82       14.67      4.39 o 
   1   0  24       17.35       19.29      3.78 o 
   2   0  24        7.45        9.48      3.22 o 
   3   0  24        4.20       11.24      4.75 o 
   4   0  24        1.70        0.60      4.13 o 
   5   0  24       30.31       36.05      9.66 o 
   0   1  24       20.14       32.31      5.22 o 
   1   1  24        6.78        8.63      2.11 o 
   2   1  24        7.12        4.39      3.30 o 
   3   1  24       22.71       33.40      3.59 o 
   4   1  24      130.90      144.70      9.33 o 
   5   1  24       12.29       18.69      6.18 o 
   0   2  24        0.76        3.71      3.11 o 
   1   2  24        5.54        1.09      2.07 o 
   2   2  24       28.28       27.21      3.01 o 
   3   2  24       90.59       97.18      6.08 o 
   4   2  24       49.72       51.66      9.32 o 
   5   2  24       50.12       52.61      6.61 o 
   0   3  24       85.00       93.52      6.48 o 
   1   3  24        5.12        5.20      2.33 o 
   2   3  24       96.79       85.06      7.00 o 
   3   3  24      128.01      102.90      6.41 o 
   4   3  24       97.23       99.44      6.66 o 
   5   3  24       10.77       24.12      5.40 o 
   0   4  24       88.00       90.80      6.47 o 
   1   4  24       29.66       28.31      2.98 o 
   2   4  24       29.09       23.15      3.44 o 
   3   4  24      110.94      102.40      6.03 o 
   4   4  24       28.95       19.60      7.22 o 
   5   4  24        5.48        8.40      4.57 o 
   0   5  24      645.53      638.58     14.76 o 
   1   5  24       62.81       73.00      6.01 o 
   2   5  24      170.28      154.61      6.96 o 
   3   5  24       22.95       23.56      3.81 o 
   4   5  24       25.45       30.48      4.94 o 
   5   5  24       11.28        7.13      5.83 o 
   0   6  24       10.94       10.16      6.18 o 
   1   6  24      310.40      290.94      9.03 o 
   2   6  24       46.87       50.18      4.59 o 
   3   6  24       21.18       21.89      3.82 o 
   4   6  24        2.40        1.75      3.26 o 
   0   7  24        0.75        0.00      4.20 o 
   1   7  24      110.56      122.53      5.98 o 
   2   7  24       19.07       15.29      3.27 o 
   3   7  24       37.36       33.51      4.11 o 
   4   7  24        1.50        3.96      3.08 o 
   0   8  24       72.06       62.91     19.17 o 
   1   8  24        1.90        2.86      3.38 o 
   2   8  24      134.34      139.70      6.88 o 
   3   8  24       23.25       32.06      4.29 o 
   4   8  24        4.28        2.05      3.50 o 
   0   9  24        0.10        4.83      5.52 o 
   1   9  24       23.08       28.62      5.11 o 
   2   9  24        2.55        7.96      3.55 o 
   3   9  24        3.24        6.29      3.37 o 
   0  10  24       27.97       38.98     15.23 o 
   1  10  24       13.33       12.16      5.75 o 
   2  10  24       37.48       47.23      6.19 o 
   0  11  24        6.86        6.13      9.43 o 
   1  11  24       10.40       15.56      4.73 o 
   1   0  25       33.50       33.80      3.97 o 
   2   0  25       36.10       29.49      4.27 o 
   3   0  25        4.05        1.85      3.97 o 
   4   0  25       14.79       22.79      5.49 o 
   5   0  25      205.20      228.06     19.63 o 
   0   1  25       81.82       80.19      5.04 o 
   1   1  25      293.72      302.87      6.21 o 
   2   1  25        8.05        5.02      2.63 o 
   3   1  25       54.79       45.86      4.74 o 
   4   1  25       96.65       93.73      7.49 o 
   5   1  25       20.04       25.37      6.63 o 
   0   2  25      109.27      106.54      6.35 o 
   1   2  25       99.25       92.43      4.43 o 
   2   2  25       46.20       38.25      3.52 o 
   3   2  25       59.11       44.41      4.64 o 
   4   2  25       41.18       32.15      5.27 o 
   5   2  25        0.89        4.70      4.50 o 
   0   3  25       12.62        7.97      3.58 o 
   1   3  25        9.19       11.34      2.50 o 
   2   3  25       65.82       66.78      4.82 o 
   3   3  25        1.19        4.30      3.09 o 
   4   3  25       20.86       16.40      4.59 o 
   5   3  25        2.42        5.78      4.43 o 
   0   4  25       97.94       93.94      7.28 o 
   1   4  25      139.43      146.45      5.37 o 
   2   4  25       12.25       13.72      3.18 o 
   3   4  25       35.62       37.38      4.21 o 
   4   4  25       23.67       25.11      5.10 o 
   5   4  25        6.63        6.33      5.79 o 
   0   5  25       82.55       83.33      6.58 o 
   1   5  25       64.24       62.91      5.13 o 
   2   5  25       70.82       57.05      4.82 o 
   3   5  25       32.09       31.74      4.33 o 
   4   5  25        9.74        7.91      3.88 o 
   5   5  25       30.94       38.51      6.35 o 
   0   6  25      117.68       97.17      8.82 o 
   1   6  25       35.20       37.82      4.34 o 
   2   6  25       82.64       88.03      5.75 o 
   3   6  25       31.06       38.47      6.02 o 
   4   6  25       16.00       18.21      4.11 o 
   0   7  25        0.29        1.19      5.78 o 
   1   7  25       62.82       62.26      5.36 o 
   2   7  25        0.33        0.57      2.65 o 
   3   7  25        7.35       12.12      3.51 o 
   4   7  25        8.03       11.75      3.58 o 
   0   8  25       34.53       29.76      9.27 o 
   1   8  25       46.15       40.25      5.21 o 
   2   8  25       45.37       47.54      4.68 o 
   3   8  25       24.17       32.06      4.37 o 
   0   9  25       17.82       23.71     12.00 o 
   1   9  25       27.03       38.39      6.24 o 
   2   9  25       60.27       68.31      8.31 o 
   3   9  25       17.59       16.35      4.00 o 
   0  10  25        4.63        4.69      9.66 o 
   1  10  25        0.53        0.01      3.96 o 
   2  10  25       17.32       13.38      5.01 o 
   0  11  25        0.01       -1.12      5.65 o 
   0   0  26      384.54      385.10     13.22 o 
   1   0  26      112.07      101.69      9.78 o 
   2   0  26       94.23       97.85      6.67 o 
   3   0  26       90.80       67.84      7.68 o 
   4   0  26        0.01       -9.02      6.15 o 
   5   0  26       19.85       25.88      9.73 o 
   0   1  26       35.42       46.62      4.91 o 
   1   1  26      173.25      168.49      5.16 o 
   2   1  26       71.41       56.81      4.43 o 
   3   1  26       25.42       34.79      4.28 o 
   4   1  26       43.41       44.28      5.60 o 
   5   1  26        1.91        0.11      5.02 o 
   0   2  26        6.81        7.66      3.41 o 
   1   2  26       89.08       82.25      4.40 o 
   2   2  26       63.73       62.13      4.18 o 
   3   2  26        6.69        6.82      3.26 o 
   4   2  26       26.71       28.88      7.29 o 
   5   2  26       20.30       24.18      5.39 o 
   0   3  26        4.21        5.76      4.52 o 
   1   3  26      301.34      290.32      8.11 o 
   2   3  26       32.61       30.53      3.87 o 
   3   3  26       47.70       45.85      4.95 o 
   4   3  26        7.20        4.15      3.98 o 
   5   3  26        3.45        4.71      4.59 o 
   0   4  26       51.37       57.31      6.24 o 
   1   4  26       76.32       83.57      5.04 o 
   2   4  26       75.49       81.21      5.41 o 
   3   4  26        6.71        2.87      2.89 o 
   4   4  26        1.74        0.72      3.73 o 
   5   4  26        9.38       17.78      5.46 o 
   0   5  26       75.03       70.59      6.30 o 
   1   5  26       83.39       74.44      5.54 o 
   2   5  26       15.05       14.65      3.32 o 
   3   5  26        5.35        0.69      4.19 o 
   4   5  26       15.36       16.63      5.54 o 
   0   6  26        3.42        4.96      4.84 o 
   1   6  26       44.30       39.51      4.41 o 
   2   6  26        8.79       10.24      3.25 o 
   3   6  26       10.17        6.07      3.53 o 
   4   6  26        3.73        2.17      4.02 o 
   0   7  26       10.33       18.06      6.38 o 
   1   7  26       47.38       39.58      5.26 o 
   2   7  26       39.31       36.02      4.16 o 
   3   7  26        2.50        2.67      3.10 o 
   4   7  26        2.90        4.53      3.31 o 
   0   8  26        1.44       -3.40      4.70 o 
   1   8  26       11.30       14.11      4.12 o 
   2   8  26       18.79       16.75      3.91 o 
   3   8  26       35.47       44.51      4.86 o 
   0   9  26        0.14       -0.12      5.70 o 
   1   9  26       10.08       13.68      4.98 o 
   2   9  26       27.84       33.23      5.57 o 
   3   9  26        2.75       -1.36      3.25 o 
   0  10  26       30.25       38.20      9.16 o 
   1  10  26        7.98       16.08      7.54 o 
   2  10  26        0.22       -4.29      4.68 o 
   1   0  27      292.12      261.64      9.84 o 
   2   0  27       45.88       37.34      6.20 o 
   3   0  27       31.24       23.64      9.11 o 
   4   0  27      153.73      135.62     15.40 o 
   5   0  27        0.29       -3.65      9.36 o 
   0   1  27      979.50      920.82     17.99 o 
   1   1  27       36.24       38.67      3.20 o 
   2   1  27        0.02        2.62      2.66 o 
   3   1  27      137.91      126.37      7.99 o 
   4   1  27       23.70       21.61      5.03 o 
   5   1  27       10.83        5.42      5.56 o 
   0   2  27       59.18       59.78      6.48 o 
   1   2  27      223.89      212.38      6.41 o 
   2   2  27       94.26       84.05      4.78 o 
   3   2  27       14.69       14.57      4.32 o 
   4   2  27       21.97       28.95      5.20 o 
   5   2  27       23.76       20.90      7.01 o 
   0   3  27      129.35      137.34      9.02 o 
   1   3  27       63.01       63.68      4.20 o 
   2   3  27       40.02       36.51      4.02 o 
   3   3  27       24.14       33.10      4.53 o 
   4   3  27        6.29        4.12      4.52 o 
   5   3  27       19.97       30.70      5.93 o 
   0   4  27       16.01       19.42      4.92 o 
   1   4  27        6.33        5.93      2.77 o 
   2   4  27       28.53       29.84      3.89 o 
   3   4  27       16.44       18.38      3.76 o 
   4   4  27       28.46       37.28      5.95 o 
   0   5  27       82.39       93.74      6.99 o 
   1   5  27       11.56        9.44      3.30 o 
   2   5  27       62.61       56.83      5.02 o 
   3   5  27       19.33       15.67      3.70 o 
   4   5  27        8.17        5.45      3.83 o 
   0   6  27       18.28       26.28      5.82 o 
   1   6  27       13.80       17.52      3.64 o 
   2   6  27       48.58       50.32      6.15 o 
   3   6  27        5.58       11.17      3.67 o 
   4   6  27       12.52       12.34      4.30 o 
   0   7  27       45.82       58.31     18.67 o 
   1   7  27        0.77        2.79      4.01 o 
   2   7  27       16.98       11.70      3.26 o 
   3   7  27       18.99       18.38      4.21 o 
   0   8  27        1.92        9.02      6.03 o 
   1   8  27        9.08        5.37      3.88 o 
   2   8  27       13.15       10.63      4.42 o 
   3   8  27       17.84       20.11      6.76 o 
   0   9  27        0.91        3.76      9.19 o 
   1   9  27       25.69       23.32      5.67 o 
   2   9  27        0.42        2.50      4.07 o 
   0  10  27        0.04        4.66      7.92 o 
   1  10  27       19.39       31.55      6.03 o 
   0   0  28     1665.91     1495.51     29.69 o 
   1   0  28      585.03      493.71     20.29 o 
   2   0  28       68.84       51.45      7.08 o 
   3   0  28       35.47       45.80      7.13 o 
   4   0  28       62.36       64.84     11.62 o 
   5   0  28       11.04       14.16      8.59 o 
   0   1  28      663.98      655.29     17.21 o 
   1   1  28       53.11       57.43      3.76 o 
   2   1  28       36.55       27.90      3.76 o 
   3   1  28       43.08       40.86      5.45 o 
   4   1  28       53.08       60.71      6.67 o 
   5   1  28       35.78       35.86      7.30 o 
   0   2  28      659.70      625.44     14.10 o 
   1   2  28       56.91       64.27      4.25 o 
   2   2  28      123.54      130.41      7.78 o 
   3   2  28       22.14       19.87      4.90 o 
   4   2  28        6.32       -0.25      4.15 o 
   5   2  28        7.82        7.98      5.57 o 
   0   3  28       37.91       47.16      5.61 o 
   1   3  28       52.79       57.69      4.02 o 
   2   3  28       28.36       25.70      3.85 o 
   3   3  28        2.62        4.62      3.36 o 
   4   3  28        6.58        7.20      4.53 o 
   0   4  28        0.51        2.97      3.72 o 
   1   4  28       77.78       79.56      5.54 o 
   2   4  28       14.04       14.97      3.57 o 
   3   4  28       23.58       17.02      3.80 o 
   4   4  28        1.31       -1.57      3.96 o 
   0   5  28        0.15       -3.03      5.00 o 
   1   5  28       35.77       46.59      5.00 o 
   2   5  28       29.75       35.45      4.30 o 
   3   5  28       10.33       12.06      3.67 o 
   4   5  28        9.14        4.52      4.54 o 
   0   6  28        0.01        4.04      5.27 o 
   1   6  28       99.81      105.37      6.66 o 
   2   6  28        3.43        4.38      3.38 o 
   3   6  28        0.58        3.03      3.44 o 
   4   6  28        3.62       13.58      4.31 o 
   0   7  28       17.36       12.18      6.63 o 
   1   7  28       20.25       18.92      4.66 o 
   2   7  28        0.41       -0.44      3.21 o 
   3   7  28        5.22        9.56      4.24 o 
   0   8  28       63.90       86.81     28.47 o 
   1   8  28        4.35        5.74      4.51 o 
   2   8  28       33.43       45.28      5.95 o 
   3   8  28       30.82       42.73      4.99 o 
   0   9  28        1.55       10.73     11.27 o 
   1   9  28       36.31       47.41      6.68 o 
   2   9  28       22.33       28.41      5.42 o 
   0  10  28       80.95       89.77     17.03 o 
   1   0  29       19.33       32.04      5.08 o 
   2   0  29        3.75        5.56      5.25 o 
   3   0  29       13.06       13.99      5.34 o 
   4   0  29       15.77       37.71     10.12 o 
   0   1  29      115.27      114.04      7.25 o 
   1   1  29      531.23      501.09      9.33 o 
   2   1  29       59.45       60.83      5.41 o 
   3   1  29       33.14       40.60      5.68 o 
   4   1  29       25.73       35.56      7.20 o 
   0   2  29      389.16      388.66     11.26 o 
   1   2  29       58.18       62.03      4.25 o 
   2   2  29       45.19       40.58      4.36 o 
   3   2  29       35.80       41.25      5.70 o 
   4   2  29        0.50       -4.19      3.94 o 
   0   3  29        0.00       -3.81      4.68 o 
   1   3  29       36.12       31.30      3.41 o 
   2   3  29      154.51      154.33      7.27 o 
   3   3  29      121.45      117.21      8.40 o 
   4   3  29        7.85        6.24      4.43 o 
   0   4  29       24.26       29.02      5.74 o 
   1   4  29        2.99        1.82      2.94 o 
   2   4  29       19.25       18.54      3.65 o 
   3   4  29       64.58       64.75      5.68 o 
   4   4  29       26.41       24.16      5.44 o 
   0   5  29        9.87       15.54      5.40 o 
   1   5  29       42.77       46.01      4.90 o 
   2   5  29       17.00       11.14      3.62 o 
   3   5  29       25.36       22.63      4.24 o 
   4   5  29       12.86       11.90      5.02 o 
   0   6  29        2.23        3.38      5.41 o 
   1   6  29       17.74       23.90      4.23 o 
   2   6  29       21.10       21.76      4.38 o 
   3   6  29        2.38        4.92      3.51 o 
   0   7  29       30.86       22.34      7.47 o 
   1   7  29       15.05       13.76      6.35 o 
   2   7  29        1.35        1.92      3.63 o 
   3   7  29       36.61       45.07      5.56 o 
   0   8  29       20.03       16.67      6.86 o 
   1   8  29        0.50       -0.03      5.76 o 
   2   8  29       81.91       89.47      7.82 o 
   0   9  29       80.49      105.53     13.10 o 
   1   9  29       74.10      106.43      9.42 o 
   0   0  30      132.29      122.46     10.94 o 
   1   0  30       30.76       20.20      4.57 o 
   2   0  30       30.91       34.24      6.65 o 
   3   0  30       22.09       32.84      6.64 o 
   4   0  30        3.16        1.00     11.18 o 
   0   1  30       40.56       37.10      5.06 o 
   1   1  30       92.91       97.66      5.31 o 
   2   1  30       44.72       38.77      4.82 o 
   3   1  30       64.29       54.43      6.34 o 
   4   1  30       37.61       44.44      7.59 o 
   0   2  30       58.06       54.44      5.64 o 
   1   2  30        4.67        6.06      2.75 o 
   2   2  30      100.11       91.51      5.92 o 
   3   2  30       99.78      107.48      8.15 o 
   4   2  30       59.41       63.06      7.18 o 
   0   3  30        4.22        8.50      4.21 o 
   1   3  30        9.11        9.36      2.98 o 
   2   3  30       53.71       64.79      5.34 o 
   3   3  30       80.80       75.50      7.30 o 
   4   3  30       48.87       51.36     10.75 o 
   0   4  30        6.08        6.51      4.62 o 
   1   4  30       61.15       59.35      5.18 o 
   2   4  30        4.16        2.53      3.22 o 
   3   4  30       78.96       90.39      6.42 o 
   4   4  30       33.96       37.40      7.05 o 
   0   5  30       92.26      100.43      9.64 o 
   1   5  30        6.71        1.11      3.28 o 
   2   5  30        1.13        1.07      3.21 o 
   3   5  30        1.91        4.26      3.40 o 
   0   6  30       19.06       22.59      7.59 o 
   1   6  30        1.00       -4.03      3.34 o 
   2   6  30        0.57       -0.88      3.32 o 
   3   6  30        2.79        4.06      3.49 o 
   0   7  30        6.93        4.03      6.51 o 
   1   7  30       29.02       18.00      4.60 o 
   2   7  30        2.14        4.12      3.70 o 
   3   7  30       20.32       24.96      4.83 o 
   0   8  30       24.46       36.63      8.59 o 
   1   8  30        0.85       -4.17      4.00 o 
   2   8  30       24.71       24.88      5.36 o 
   0   9  30        1.37        3.76      6.11 o 
   1   0  31        0.41        0.66      4.93 o 
   2   0  31        6.51        7.88      5.09 o 
   3   0  31       22.37       22.18      9.36 o 
   4   0  31        7.37        8.72      8.12 o 
   0   1  31       56.95       56.24      5.82 o 
   1   1  31       22.98       24.14      3.53 o 
   2   1  31       12.05        9.13      3.88 o 
   3   1  31       42.28       62.16      6.81 o 
   4   1  31        2.51       -1.60      5.44 o 
   0   2  31       83.60       86.02      7.57 o 
   1   2  31       35.76       36.65      3.80 o 
   2   2  31       35.22       34.20      5.62 o 
   3   2  31       22.17       25.00      5.34 o 
   4   2  31        7.82        1.41      4.62 o 
   0   3  31        8.00        4.23      4.08 o 
   1   3  31       34.37       40.43      4.62 o 
   2   3  31       15.00       13.18      3.65 o 
   3   3  31      109.85      112.44      8.59 o 
   4   3  31       18.56       18.33      5.39 o 
   0   4  31       16.76       27.30      5.15 o 
   1   4  31       11.80       17.55      3.81 o 
   2   4  31       13.90       13.60      3.87 o 
   3   4  31       21.26       28.16      5.58 o 
   0   5  31        5.64       11.78      7.84 o 
   1   5  31        8.54        1.84      3.35 o 
   2   5  31       17.32       14.61      3.98 o 
   3   5  31       10.29        8.16      3.85 o 
   0   6  31       30.13       37.13      8.35 o 
   1   6  31        5.51        3.13      4.14 o 
   2   6  31        0.33        0.44      3.47 o 
   3   6  31       10.75       15.77      4.24 o 
   0   7  31        2.27        5.44      5.68 o 
   1   7  31       18.44       31.07      5.89 o 
   2   7  31        7.23        8.57      4.52 o 
   0   8  31       89.59       96.71     12.90 o 
   1   8  31       26.20       28.99      5.93 o 
   0   0  32      180.04      181.52     11.33 o 
   1   0  32       52.08       51.50      7.90 o 
   2   0  32       10.36        9.48      7.02 o 
   3   0  32        2.20       -9.75      6.50 o 
   4   0  32        0.97        5.67      8.48 o 
   0   1  32       45.14       38.50      5.42 o 
   1   1  32        3.05        6.69      2.94 o 
   2   1  32       23.33       29.67      5.28 o 
   3   1  32       37.04       45.91      8.09 o 
   4   1  32        1.79       -7.52      5.02 o 
   0   2  32       81.96       84.82      7.41 o 
   1   2  32        2.44        2.34      3.16 o 
   2   2  32        7.96        9.62      6.87 o 
   3   2  32       10.61       12.15      5.09 o 
   4   2  32       10.64       13.81      6.57 o 
   0   3  32        2.75       -0.07      4.89 o 
   1   3  32        4.23       -0.64      2.84 o 
   2   3  32       46.14       59.03      5.40 o 
   3   3  32       12.77       21.99      5.94 o 
   0   4  32       11.53        5.01      5.45 o 
   1   4  32       20.29       16.65      4.14 o 
   2   4  32        2.29       -0.51      3.39 o 
   3   4  32        6.51        4.34      6.37 o 
   0   5  32       12.08       12.69      6.48 o 
   1   5  32       17.76       16.29      4.09 o 
   2   5  32        1.25        2.05      3.40 o 
   3   5  32       11.92       10.07      3.97 o 
   0   6  32        0.10        2.20     10.72 o 
   1   6  32        5.09        0.78      3.85 o 
   2   6  32        5.51        4.87      3.77 o 
   0   7  32        0.02        6.73      6.52 o 
   1   7  32       45.23       45.75      6.79 o 
   2   7  32        8.23        3.93      5.52 o 
   0   8  32       30.18       36.69      9.28 o 
   1   0  33       10.29        7.65      5.61 o 
   2   0  33       30.77       25.81      6.58 o 
   3   0  33       57.86       44.89     11.04 o 
   0   1  33        1.68       -2.67      3.62 o 
   1   1  33        5.67        4.21      3.06 o 
   2   1  33       34.60       24.38      5.31 o 
   3   1  33        1.50       -1.47      4.66 o 
   0   2  33       44.22       72.42      7.08 o 
   1   2  33        2.14       -0.56      2.73 o 
   2   2  33        9.35        8.39      5.38 o 
   3   2  33       14.46        9.87      5.24 o 
   0   3  33        0.00       -1.28      4.09 o 
   1   3  33       11.28       18.71      3.90 o 
   2   3  33        2.63        9.35      4.28 o 
   3   3  33        5.57       -0.28      5.34 o 
   0   4  33        0.73        1.56      5.17 o 
   1   4  33        1.30       -0.71      3.40 o 
   2   4  33        6.89        5.84      3.63 o 
   3   4  33       11.41       11.46      6.43 o 
   0   5  33        0.01       -4.08      5.19 o 
   1   5  33       24.63       34.65      5.58 o 
   2   5  33        4.46        4.92      3.58 o 
   0   6  33       25.02       16.51      7.72 o 
   1   6  33        3.48        2.44      4.09 o 
   2   6  33        6.19        7.05      5.20 o 
   0   7  33       12.43       16.98      8.69 o 
   1   7  33        4.36        6.22      5.41 o 
   0   0  34      125.43      126.22     13.81 o 
   1   0  34        1.76       -1.65      5.79 o 
   2   0  34        2.97       -2.64      5.13 o 
   3   0  34        0.06      -11.36      7.98 o 
   0   1  34       24.48       25.65      5.14 o 
   1   1  34       28.44       32.28      5.17 o 
   2   1  34        4.66        4.69      4.66 o 
   3   1  34        0.84       -4.30      5.54 o 
   0   2  34       41.85       47.63      6.49 o 
   1   2  34        8.83        8.75      3.61 o 
   2   2  34        2.00        2.31      4.24 o 
   3   2  34        1.26       -1.63      4.52 o 
   0   3  34       68.53       77.92      7.75 o 
   1   3  34       38.59       43.72      5.04 o 
   2   3  34       10.91        8.62      5.83 o 
   3   3  34        4.63       -4.32      4.75 o 
   0   4  34       17.78       24.48      8.98 o 
   1   4  34       26.51       31.91      4.95 o 
   2   4  34       10.18       10.24      3.97 o 
   0   5  34        4.56        2.93      6.19 o 
   1   5  34       52.59       57.73      6.62 o 
   2   5  34        3.91        7.58      3.89 o 
   0   6  34        1.80       10.48      6.42 o 
   1   6  34        1.14        2.97      4.53 o 
   1   0  35        5.13        8.96      6.14 o 
   2   0  35        3.83       -0.38      7.89 o 
   3   0  35        1.76       -4.84      7.93 o 
   0   1  35       16.75       14.42      4.76 o 
   1   1  35       31.20       28.83      5.07 o 
   2   1  35        0.82        5.74      4.87 o 
   3   1  35        6.69        5.74      6.18 o 
   0   2  35       12.65       17.77      5.10 o 
   1   2  35        2.41        6.76      4.30 o 
   2   2  35        6.03        7.72      4.97 o 
   3   2  35       27.57       38.37      6.42 o 
   0   3  35       10.88       15.26      6.19 o 
   1   3  35       56.83       65.25      5.87 o 
   2   3  35       15.33       20.42      4.84 o 
   0   4  35       67.27       87.90     28.72 o 
   1   4  35        5.16        6.12      3.99 o 
   2   4  35       33.88       33.04      7.82 o 
   0   5  35       48.32       68.50     21.02 o 
   1   5  35       17.85       21.43      5.33 o 
   0   6  35       68.25       81.49     11.84 o 
   0   0  36       27.81       55.39     17.47 o 
   1   0  36        3.38       -0.30      5.99 o 
   2   0  36        4.77        3.22      8.16 o 
   0   1  36        5.61        9.69      5.00 o 
   1   1  36       17.16       21.11      4.96 o 
   2   1  36       12.58        6.09      5.51 o 
   0   2  36        0.00       -6.05      6.13 o 
   1   2  36        0.18       -1.04      4.03 o 
   2   2  36        5.50        3.98      5.62 o 
   0   3  36        5.59       18.95      6.50 o 
   1   3  36        5.23        3.35      3.60 o 
   2   3  36       22.15       28.80      6.15 o 
   0   4  36       10.91       20.67      7.67 o 
   1   4  36       48.50       65.13      6.84 o 
   0   5  36        0.30       -0.79      7.20 o 
   1   0  37        0.97        0.95      6.02 o 
   2   0  37       19.90       42.35     10.95 o 
   0   1  37        4.72       17.39      6.94 o 
   1   1  37       16.14       17.27      5.82 o 
   2   1  37       14.01       19.93      5.75 o 
   0   2  37       11.62       18.52      5.66 o 
   1   2  37       42.67       36.71      6.33 o 
   0   3  37        2.05       -2.19      5.69 o 
   1   3  37        0.94        0.41      4.24 o 
   0   4  37        0.25       -4.86      5.28 o 
   0   0  38       22.80       18.92      9.55 o 
   1   0  38       14.93       18.29      7.31 o 
   0   1  38        0.27       -2.55      6.87 o 
   1   1  38        8.66        3.83      6.71 o 
   0   2  38       26.30       31.76      7.85 o 
   1   2  38        5.92        8.76      5.42 o 
                                                 
